# Supplementary material for: De Novo Multi-Omics Pathway Analysis Designed for Prior Data Independent Inference of Cell Signaling Pathways
Source: Mol Cell Proteomics. 2024 May 3;23(7):100780. doi: 10.1016/j.mcpro.2024.100780 (PMC11259815; doi:10.1016/j.mcpro.2024.100780)
Supplement: Supplemental Table S4 [file mmc5.xlsx]

## Sheet: Sheet1
Supplemental Table IV
The predicted subcellular locations of the interactome modules of full-length and cleaved TYRO3 inferred with DMPA.
Interactome data was acquired from WM-266-4 cells expressing wild-type or cleavage-resistant variants of TYRO3 and analyzed with DMPA. The subcellular locations for the interactome modules were predicted with the subcellular location prediction function of DMPA.
TYRO3 ICD, Subcellular location prediction						Full-length TYRO3; Subcellular location prediction
knowledge, experiments and text mining channels from COMPARTMENTS						knowledge, experiments and text mining channels from COMPARTMENTS
Module_name	Location_annotation	Relative_occupancy	P_value_for_category_fitness	Median_confidence		Module_name	Location_annotation	Relative_occupancy	P_value_for_category_fitness	Median_confidence
INT_1	Activin complex	0.285714	0.033	0.769		INT_1	Actin filament bundle	0.5	0.0525	1.325
INT_1	Annuli extracellular matrix	0.142857	0.033143	0.984		INT_1	Axolemma	0.333333	0.0350043	0.544
INT_1	Axoneme	0.285714	0.054	1.2185		INT_1	B800-820 antenna complex	0.333333	0.00654338	1.4755
INT_1	BBSome	0.214286	0.0275	0.998		INT_1	Bleb	0.333333	0.0537813	0.6945
INT_1	CMG complex	0.285714	0.001	0.903		INT_1	Cell leading edge	0.5	0.0535	1.025
INT_1	Centrosome	0.571429	0.036	1.356		INT_1	Contractile actin filament bundle	0.5	0.0415	1.33
INT_1	Ciliary base	0.214286	0.0447061	0.754		INT_1	Extracellular space	1	0.0175	1.183
INT_1	Ciliary plasm	0.285714	0.054	1.2185		INT_1	Focal adhesion	0.666667	0.05	1.1305
INT_1	Ciliary shaft	0.142857	0.0414845	0.773		INT_1	Integrin alphav-beta1 complex	0.333333	0.0025913	0.5265
INT_1	Collagen and cuticulin-based cuticle extracellular matrix	0.142857	0.033143	0.984		INT_1	Lamellipodium	0.5	0.0325	0.663
INT_1	Cortical layer of collagen and cuticulin-based cuticle extracellular matrix	0.142857	0.033143	0.984		INT_1	Las1 complex	0.333333	0.027549	0.8545
INT_1	Cuticular plate	0.142857	0.0549547	1.0985		INT_1	MacAB-TolC complex	0.333333	0.00102441	1.144
INT_1	Cytoskeletal part	0.285714	0.048	4		INT_1	Neuron projection membrane	0.333333	0.0389994	0.5335
INT_1	Cytosol	1	0.0355	1.2895		INT_1	Secondary cell wall	0.333333	0.0450834	0.8755
INT_1	DNA replication preinitiation complex	0.285714	0.007	0.859		INT_1	Stress fiber	0.5	0.0445	1.318
INT_1	Dense body	0.214286	0.0175	1.124		INT_1	Subrhabdomeral cisterna	0.333333	0.00450089	0.6265
INT_1	Divisome complex	0.214286	0.00483158	0.62		INT_1	cell-cell junction	0.833333	0.03	1.121
INT_1	EMILIN complex	0.214286	0.034	0.658		INT_1	platelet-derived growth factor complex	0.5	0.0365	0.878
INT_1	Endoplasmic reticulum subcompartment	0.214286	0.0325	0.567		INT_2	Endopeptidase complex	1	0.053	0.879
INT_1	GINS complex	0.214286	0.0175	0.918		INT_2	GAIT complex	0.5	0.0345	0.752
INT_1	H zone	0.142857	0.0434746	0.9285		INT_2	Interferon regulatory factor 7 complex	0.333333	0.0318955	1.607
INT_1	Kinesin II complex	0.214286	0.0339212	0.823		INT_2	N-terminal protein acetyltransferase complex	0.333333	0.044826	2.8935
INT_1	Microtubule organizing center	0.714286	0.011	1.0925		INT_2	NatA complex	0.333333	0.00640504	3.0035
INT_1	Midbody	0.357143	0.017	1.858		INT_2	Proteasome complex	1	0.0475	0.8845
INT_1	Mitotic spindle	0.642857	0.0015	0.894		INT_2	SLIK (SAGA-like) complex	0.333333	0.0520487	0.7355
INT_1	Myosin II filament	0.142857	0.0554398	1.7		INT_2	Sec61 translocon complex	0.333333	0.0455934	0.572
INT_1	Orthogonal array	0.142857	0.0399944	0.7105		INT_2	Type IV pilus	0.333333	0.0419795	0.8235
INT_1	Pericentriolar material	0.214286	0.025	1.386		INT_3	9+2 motile cilium	0.5	0.0294839	0.77
INT_1	Rad17 RFC-like complex	0.142857	0.051321	1.74		INT_3	ATR-ATRIP complex	0.333333	0.030544	2.2015
INT_1	Replication fork protection complex	0.214286	0.0203448	0.548		INT_3	Apical cytoplasm	0.333333	0.012924	1.012
INT_1	Septin complex	0.285714	0.052	0.551		INT_3	Axoneme	0.5	0.015	1.008
INT_1	Spindle	0.714286	0.0075	1.081		INT_3	CatSper complex	0.333333	0.00771245	1.0305
INT_1	laminin-11 complex	0.142857	0.0391132	0.6125		INT_3	Checkpoint clamp complex	0.333333	0.0525735	1.465
INT_1	titin-telethonin complex	0.142857	0.00346472	0.7075		INT_3	Ciliary basal body	0.333333	0.010556	0.788
INT_2	CAF-1 complex	0.333333	0.0415	0.771		INT_3	Ciliary plasm	0.5	0.015	1.008
INT_2	Cell pole	0.333333	0.0255	0.748		INT_3	DNA ligase IV complex	0.333333	0.0534696	1.7255
INT_2	Collagen beaded filament	0.333333	0.0276506	0.747		INT_3	DNA replication factor C complex	0.333333	0.0541725	1.0595
INT_2	Commitment complex	0.222222	0.0490636	0.7165		INT_3	Dendritic lamellar body	0.333333	0.0396281	1.011
INT_2	Cytoplasmic microtubule	0.333333	0.0435	0.906		INT_3	Dynein complex	0.666667	0.0365	1.2785
INT_2	Elastic fiber	0.333333	0.0534791	0.668		INT_3	ERCC4-ERCC1 complex	0.333333	0.0349994	1.911
INT_2	GO:0000805	0.333333	0.0455	0.911		INT_3	Egg coat	0.333333	0.0351132	0.5335
INT_2	Interstitial matrix	0.333333	0.00458902	1.062		INT_3	Elongin complex	0.333333	0.0534547	0.8215
INT_2	Muscle tendon junction	0.222222	0.0526923	1.4165		INT_3	Endodeoxyribonuclease complex	0.333333	0.0379994	1.376
INT_2	Myosin II filament	0.222222	0.0337767	0.644		INT_3	GINS complex	0.333333	0.0538111	1.5345
INT_2	Nuclear DNA-directed RNA polymerase complex	0.444444	0.0535	0.788		INT_3	Holliday junction resolvase complex	0.333333	0.0340242	1.3835
INT_2	Nuclear cyclin-dependent protein kinase holoenzyme complex	0.444444	0.04	0.9955		INT_3	Kinesin I complex	0.333333	0.0026998	0.94
INT_2	Nuclear periphery	0.555556	0.0385	1.067		INT_3	MCM8-MCM9 complex	0.333333	0.00768797	0.773
INT_2	Nuclear speck	0.444444	0.043	1.201		INT_3	Manchette	0.333333	0.0306678	1.139
INT_2	Nuclear telomere cap complex	0.333333	0.0365	0.523		INT_3	Motile cilium	0.5	0.0384857	0.596
INT_2	Telomere cap complex	0.333333	0.0365	0.521		INT_3	MutLalpha complex	0.333333	0.0284252	1.493
INT_2	Tenascin complex	0.333333	0.043	1.183		INT_3	MutSalpha complex	0.333333	0.0352717	1.4885
INT_2	XPC complex	0.333333	0.0245	0.802		INT_3	MutSbeta complex	0.333333	0.0248263	1.356
INT_2	carboxy-terminal domain protein kinase complex	0.444444	0.026	0.962		INT_3	Outer dense fiber	0.5	0.00335639	0.876
INT_2	chromosome, telomeric repeat region	0.333333	0.0365	0.521		INT_3	Plasma membrane bounded cell projection cytoplasm	0.5	0.0265	1.177
INT_2	cyclin-dependent protein kinase holoenzyme complex	0.444444	0.0495	0.9645		INT_3	Radial spoke	0.333333	0.0378806	1.6065
INT_2	esBAF complex	0.222222	0.0383855	0.691		INT_3	Slx1-Slx4 complex	0.333333	0.0218462	1.0655
INT_3	Acetyltransferase complex	0.714286	0.0545	1.152		INT_3	Sperm flagellum	0.5	0.0171266	0.91
INT_3	Activin receptor complex	0.285714	0.0357419	0.872		INT_3	Sperm principal piece	0.333333	0.00102441	1.7655
INT_3	B cell receptor complex	0.571429	0.028	0.99		INT_3	gamma-tubulin complex	0.666667	0.0095	0.7735
INT_3	CAF-1 complex	0.428571	0.02	0.912		INT_4	9+2 motile cilium	0.333333	0.0195	0.894
INT_3	CMG complex	0.285714	0.0481873	1.356		INT_4	Golgi cisterna membrane	0.222222	0.0213511	0.8495
INT_3	CTDK-1 complex	0.428571	0.00260391	1.419		INT_4	Motile cilium	0.333333	0.0315	0.72
INT_3	Cell cortex region	0.857143	0.002	0.7145		INT_4	Signal recognition particle, endoplasmic reticulum targeting	0.333333	0.0265	0.762
INT_3	Cell wall	0.714286	0.021	0.92		INT_5	Acetolactate synthase complex	0.25	0.0379994	0.9795
INT_3	Cell wall-bounded periplasmic space	0.285714	0.0102549	1.015		INT_5	Actomyosin	0.5	0.0475	0.9605
INT_3	Cellular bud	0.285714	0.0255639	0.707		INT_5	Actomyosin contractile ring	0.5	0.00648296	1.008
INT_3	Cellular bud neck septin ring	0.285714	0.00762204	0.838		INT_5	Biotin carboxylase complex	0.25	0.00851986	1.048
INT_3	Cellular bud neck septin structure	0.285714	0.00762204	0.838		INT_5	Brahma complex	0.375	0.027	0.594
INT_3	Chromatin	1	0.051	1.678		INT_5	CENP-A recruiting complex	0.25	0.0268213	0.6415
INT_3	Chromosomal region	1	0.0225	0.797		INT_5	CIA complex	0.25	0.032143	0.896
INT_3	Chromosome passenger complex	0.428571	0.0205	1.014		INT_5	Catalase complex	0.5	0.037	0.638
INT_3	Ciliary pocket collar	0.285714	0.0391331	1.008		INT_5	Catalytic step 2 spliceosome	0.25	0.0375093	2.8575
INT_3	Cleavage apparatus septin structure	0.285714	0.00762204	0.838		INT_5	Cell division site	0.5	0.0105	1.0175
INT_3	Cytoplasmic chromosome	0.714286	0.0235	1.345		INT_5	Condensed chromosome inner kinetochore	0.25	0.0122188	0.5975
INT_3	Cytoplasmic region	0.857143	0.0155	0.7275		INT_5	Condensed chromosome outer kinetochore	0.25	0.0518012	0.9655
INT_3	DNA helicase complex	0.571429	0.009	1.3605		INT_5	Contractile ring	0.5	0.006	1.0595
INT_3	DNA polymerase complex	0.714286	0.042	0.826		INT_5	Cytoskeletal part	0.5	0.0045	4
INT_3	DNA polymerase processivity factor complex	0.714286	0.0185	0.921		INT_5	DNA helicase complex	0.5	0.02	0.8605
INT_3	DNA replication preinitiation complex	0.428571	0.0103018	1.622		INT_5	DNA polymerase processivity factor complex	0.625	0.041	1.14
INT_3	Dinoflagellate epicone	0.428571	0.0215	0.507		INT_5	Dxr protein complex	0.25	0.0245738	1.0605
INT_3	EKC/KEOPS complex	0.285714	0.042138	1.1115		INT_5	Extracellular organelle	0.75	0.028	0.6595
INT_3	Ectexine	0.285714	0	0.758		INT_5	Extracellular vesicle	0.75	0.028	0.6605
INT_3	Endonuclease complex	0.714286	0.054	1.208		INT_5	Filamentous actin	0.625	0.039	0.806
INT_3	Endoribonuclease complex	0.571429	0.0425	0.696		INT_5	Focal adhesion	0.625	0.048	0.964
INT_3	External encapsulating structure	0.714286	0.0385	0.972		INT_5	GTPase complex	1	0.0005	1.087
INT_3	Extracellular exosome	0.714286	0.028	1.194		INT_5	Germ cell nucleus	0.375	0.037	1.148
INT_3	Extracellular exosome complex	0.714286	0.028	1.194		INT_5	Interferon regulatory factor complex	0.375	0.036	0.853
INT_3	Extracellular organelle	0.714286	0.0465	1.237		INT_5	Intracellular organelle part	1	0.0125	4.5
INT_3	Extracellular vesicle	0.714286	0.043	1.233		INT_5	MAD1 complex	0.375	0.015	1.324
INT_3	FACT complex	0.428571	0.0373972	1.149		INT_5	MCM complex	0.5	0.008	0.633
INT_3	Foot layer	0.285714	0	0.792		INT_5	Meiotic nuclear membrane microtubule tethering complex	0.375	0.017	0.804
INT_3	GINS complex	0.285714	0.048826	1.493		INT_5	Microtubule bundle	0.375	0.0169007	1.325
INT_3	GO:0031975	1	0.0335	1.443		INT_5	Microtubule organizing center	0.75	0.038	0.9985
INT_3	GO:0097525	0.428571	0.048	0.722		INT_5	Microtubule organizing center attachment site	0.375	0.027	0.74
INT_3	GO:0098798	0.714286	0.0265	1.015		INT_5	Mitochondrial matrix	0.75	0.043	0.807
INT_3	GO:0098800	0.571429	0.0435	0.7665		INT_5	Mitochondrial ribosome	0.5	0.0295	0.785
INT_3	Gin4 complex	0.285714	0.00762204	0.838		INT_5	Mitotic spindle assembly checkpoint MAD1-MAD2 complex	0.25	0.0113029	1.0745
INT_3	HDA1 complex	0.285714	0.0469696	0.7335		INT_5	Mitotic spindle microtubule	0.25	0.043727	1.491
INT_3	Heterochromatin	0.714286	0.023	0.803		INT_5	Mre11 complex	0.5	0.0215	0.7955
INT_3	Histone acetyltransferase complex	0.714286	0.026	1.151		INT_5	Myosin II complex	0.375	0.0505	1.248
INT_3	Histone deacetylase complex	0.714286	0.0445	1.159		INT_5	Nonhomologous end joining complex	0.5	0.0375	0.687
INT_3	Histone methyltransferase complex	0.571429	0.054	1.081		INT_5	Nuclear RNA export factor complex	0.5	0.00111383	1.162
INT_3	Homomeric SMAD protein complex	0.285714	0.0337519	0.768		INT_5	Nuclear matrix	0.5	0.0195	1.2375
INT_3	INO80-type complex	0.428571	0.025	1.118		INT_5	Nuclear membrane microtubule tethering complex	0.375	0.017	0.804
INT_3	Inhibin complex	0.285714	0.0378806	0.6625		INT_5	Nuclear membrane protein complex	0.375	0.027	0.82
INT_3	Ino80 complex	0.428571	0.02	1.021		INT_5	Nuclear part	0.875	0.0035	5
INT_3	Isw1 complex	0.428571	0.00471774	0.989		INT_5	Nuclear pore transmembrane ring	0.25	0.0419944	1.632
INT_3	Isw1a complex	0.285714	0.00566996	0.67		INT_5	Nuclear speck	0.625	0.0035	0.926
INT_3	Las1 complex	0.285714	0.0301728	1.286		INT_5	Nuclear ubiquitin ligase complex	0.75	0.006	0.7975
INT_3	MLL1 complex	0.428571	0.014	0.6		INT_5	Nucleocytoplasmic transport complex	0.5	0.013	0.7
INT_3	MLL1/2 complex	0.428571	0.0155	0.594		INT_5	Nucleolus	0.875	0.0095	0.954
INT_3	MSL complex	0.285714	0.0448458	0.6505		INT_5	Organellar ribosome	0.5	0.03	0.773
INT_3	Mediator complex	0.571429	0.0085	1.1525		INT_5	Organelle part	1	0.013	4.5
INT_3	Microbody	0.714286	0.011	0.593		INT_5	Other organism cell	0.25	0.0053083	1.2685
INT_3	Mitochondrial chromosome	0.714286	0.0235	1.346		INT_5	Other organism part	0.25	0.0053083	1.268
INT_3	Mitochondrial envelope	0.857143	0.024	1.1755		INT_5	Oxidoreductase complex	0.875	0.041	0.902
INT_3	Mitochondrial inner membrane	0.714286	0.0445	0.961		INT_5	PCNA complex	0.625	0.04	1.14
INT_3	Mitochondrial inner membrane peptidase complex	0.428571	0.028	0.833		INT_5	Polar microtubule	0.25	0.0306777	0.7375
INT_3	Mitochondrial membrane	0.857143	0.0215	1.159		INT_5	Polysome	0.625	0.0225	0.951
INT_3	Mitochondrial nucleoid	0.714286	0.0235	1.345		INT_5	Preprophase band	0.25	0.0295738	1.3915
INT_3	MutLbeta complex	0.285714	0.0146284	1.786		INT_5	RES complex	0.375	0.04	0.717
INT_3	Nuclear chromosome	1	0.0055	1.372		INT_5	RZZ complex	0.25	0.0342568	1.5675
INT_3	Nuclear cyclin-dependent protein kinase holoenzyme complex	0.571429	0.0115	1.32		INT_5	SUMO activating enzyme complex	0.25	0.0542022	1.3935
INT_3	Nucleoid	0.714286	0.0385	1.331		INT_5	SUMO ligase complex	0.5	0.03	0.6375
INT_3	Nucleoplasm	1	0.032	4		INT_5	SWI/SNF complex	0.5	0.049	0.9995
INT_3	Nucleosome	0.571429	0.055	1.4635		INT_5	Set3 complex	0.5	0.0215	0.7385
INT_3	Organelle envelope	1	0.031	1.398		INT_5	Ski complex	0.375	0.028	0.608
INT_3	Organelle inner membrane	0.857143	0.0145	0.972		INT_5	Spindle matrix	0.25	0.0329054	1.184
INT_3	PCNA complex	0.714286	0.0185	0.921		INT_5	Spindle pole	0.375	0.0485	2.544
INT_3	PTEN phosphatase complex	0.571429	0.0095	0.8075		INT_5	Spine apparatus	0.375	0.0135	1.166
INT_3	Peptidase inhibitor complex	1	0.0205	0.855		INT_5	Sulfurtransferase complex	0.25	0.0539597	0.6945
INT_3	Photosystem I reaction center	0.285714	0.00688063	0.703		INT_5	Survivin complex	0.5	0.029	1.025
INT_3	Podocyte foot	0.285714	0.0534249	1.104		INT_5	Thiazole synthase complex	0.25	0.00686255	1.3345
INT_3	Polyketide synthase complex	0.428571	0.0145	1.466		INT_5	Transcription export complex	0.625	0.0025	1.099
INT_3	Presynapse	0.857143	0.0125	0.862		INT_5	U4/U6 snRNP	0.25	0.0447122	1.12
INT_3	Protease inhibitor complex	1	0.02	0.856		INT_5	UFD1-NPL4 complex	0.25	0.0549349	0.725
INT_3	Protein acetyltransferase complex	0.714286	0.028	1.182		INT_5	VEGF-A complex	0.5	0.0515	0.77
INT_3	Protein kinase CK2 complex	0.428571	0.042	0.626		INT_5	anaphase-promoting complex	0.5	0.0065	1.078
INT_3	Prp19 complex	0.571429	0.006	0.7435		INT_5	cell-substrate junction	0.625	0.051	0.947
INT_3	Respirasome	0.714286	0.018	0.775		INT_5	gamma-tubulin complex	0.5	0.047	1.5385
INT_3	Ribonuclease H2 complex	0.285714	0.0156708	1.3745		INT_6	Aggresome	0.428571	0.02	0.595
INT_3	Ribonucleoprotein complex	1	0.0335	1.554		INT_6	BAD-BCL-2 complex	0.285714	0.00276581	1.0835
INT_3	Ribosome	1	0.036	1.348		INT_6	Bacterial biofilm matrix	0.285714	0.0286678	0.873
INT_3	Rpd3L complex	0.428571	0.00396526	0.746		INT_6	Biofilm matrix	0.285714	0.0400934	0.769
INT_3	Rpd3S/Clr6-CII complex	0.428571	0.00446526	0.967		INT_6	COPI vesicle coat	0.428571	0.0165	0.546
INT_3	SAGA-type complex	0.571429	0.018	1.238		INT_6	COPI-coated vesicle	0.428571	0.0205	0.747
INT_3	STAGA complex	0.428571	0.0116462	0.527		INT_6	COPI-coated vesicle membrane	0.428571	0.0165	0.545
INT_3	Sin3-type complex	0.428571	0.0165	1.036		INT_6	Cell trailing edge	0.285714	0.0489547	1.063
INT_3	Swr1 complex	0.428571	0.0277589	0.988		INT_6	Chaperone complex	0.428571	0.045	0.931
INT_3	Synapse	1	0.0075	0.941		INT_6	Chloroplast envelope	0.428571	0.017	1.328
INT_3	TORC1 complex	0.571429	0.0505	0.792		INT_6	Chloroplast inner membrane	0.428571	0.0189029	1.321
INT_3	TRAMP complex	0.571429	0.0005	0.6535		INT_6	Chloroplast membrane	0.428571	0.0417892	1.339
INT_3	Transcription elongation factor complex	0.571429	0.032	1.543		INT_6	Curli	0.285714	0.0286678	0.8745
INT_3	Transcription export complex 2	0.428571	0.01959	0.776		INT_6	Dynactin complex	0.428571	0.048	0.875
INT_3	Transcriptionally silent chromatin	0.285714	0.021924	0.6575		INT_6	Endolysosome	0.428571	0.0275	0.66
INT_3	Type III polyketide synthase complex	0.285714	0.019965	0.7275		INT_6	Endoplasmic reticulum lumen	0.428571	0.05	0.925
INT_3	UBC13-MMS2 complex	0.285714	0.00500178	0.8425		INT_6	Endoplasmic reticulum membrane	0.857143	0.025	0.996
INT_3	Ubisch body	0.285714	0.0040913	0.977		INT_6	Endoplasmic reticulum palmitoyltransferase complex	0.428571	0.0305	0.85
INT_3	VEGF-A complex	0.571429	0.0305	1.12		INT_6	Endoplasmic reticulum-Golgi intermediate compartment	0.428571	0.0388716	0.578
INT_3	carboxy-terminal domain protein kinase complex	0.571429	0.0065	1.3355		INT_6	Glycoprotein complex	0.714286	0.019	1.325
INT_3	cyclin-dependent protein kinase activating kinase holoenzyme complex	0.285714	0.040732	0.5535		INT_6	Golgi cis cisterna	0.285714	0.00271156	1.0035
INT_3	cyclin-dependent protein kinase holoenzyme complex	0.714286	0.003	1.262		INT_6	Golgi cisterna	0.285714	0.0362419	0.765
INT_3	cyclin/CDK positive transcription elongation factor complex	0.428571	0.036	1.361		INT_6	Golgi membrane	0.428571	0.0475	0.776
INT_3	follicle-stimulating hormone complex	0.428571	0.0134156	0.622		INT_6	Immunological synapse	0.428571	0.028724	0.638
INT_3	mRNA cap methyltransferase complex	0.285714	0.0072667	1.4165		INT_6	Integrin alpha3-beta1 complex	0.285714	0.047326	0.5265
INT_3	ribonucleoside-diphosphate reductase complex	0.428571	0.03	1.39		INT_6	Integrin alpha6-beta4 complex	0.285714	0.0428409	0.898
INT_4	9+0 non-motile cilium	0.375	0.0545	0.839		INT_6	Interferon regulatory factor 7 complex	0.285714	0.0328955	1.3505
INT_4	BLOC-1 complex	0.25	0.0480785	0.8785		INT_6	Laminin complex	0.571429	0.038	0.694
INT_4	Calcineurin complex	0.5	0.013	0.785		INT_6	Mannan polymerase complex	0.285714	0.00272964	1.0385
INT_4	Cell body	0.625	0.032	1.016		INT_6	Mannosyltransferase complex	0.285714	0.0544249	1.699
INT_4	Central vacuole	0.25	0.041727	0.8645		INT_6	Neuronal cell body	0.428571	0.024	0.932
INT_4	Centrosome	0.625	0.0485	0.58		INT_6	Nuclear outer membrane-endoplasmic reticulum membrane network	0.857143	0.025	0.993
INT_4	Contractile ring	0.375	0.023	0.879		INT_6	PNGase complex	0.285714	0.00348913	0.8065
INT_4	Cortical actin cytoskeleton	0.5	0.0465	0.952		INT_6	Palmitoyltransferase complex	0.428571	0.0455	0.832
INT_4	Cytoplasmic side of membrane	0.375	0.045	1.135		INT_6	Plasma membrane protein complex	1	0.0275	0.893
INT_4	Cytoplasmic side of plasma membrane	0.375	0.0425	1.126		INT_6	Plastid inner membrane	0.428571	0.0190882	1.321
INT_4	DNA recombinase mediator complex	0.25	0.0529249	0.701		INT_6	Plastid membrane	0.428571	0.014	1.333
INT_4	Distal axon	0.5	0.049	0.8235		INT_6	Proteasome core complex	0.428571	0.051	0.79
INT_4	Extrinsic component of cytoplasmic side of plasma membrane	0.375	0.038	1.128		INT_6	Rough endoplasmic reticulum	0.571429	0.036	0.7305
INT_4	Filamentous actin	0.625	0.033	1.197		INT_6	Rough endoplasmic reticulum membrane	0.571429	0.0115	0.6895
INT_4	Filopodium	0.5	0.0125	0.7945		INT_6	SCF ubiquitin ligase complex	0.571429	0.011	0.9045
INT_4	G protein-coupled receptor complex	0.625	0.0115	0.905		INT_6	SPOTS complex	0.428571	0.0305	0.85
INT_4	Glycogen granule	0.25	0.041737	0.8945		INT_6	Serine C-palmitoyltransferase complex	0.428571	0.0305	0.85
INT_4	Heterotrimeric G-protein complex	0.375	0.0365	1.128		INT_6	T cell receptor complex	0.428571	0.052	0.826
INT_4	Integrin alphav-beta3 complex	0.375	0.0386852	0.531		INT_6	Tic complex	0.428571	0.0180531	1.325
INT_4	Membrane part	0.5	0.05	4		INT_6	Translocon complex	0.428571	0.0235	0.902
INT_4	Microtubule end	0.375	0.0315	1.018		INT_6	Transmembrane transporter complex	0.857143	0.0315	0.797
INT_4	Microtubule plus-end	0.375	0.0165	0.882		INT_6	Transporter complex	0.857143	0.044	0.808
INT_4	Myosin II complex	0.375	0.0505	1.344		INT_6	UFD1-NPL4 complex	0.285714	0.0387667	1.633
INT_4	Nuclear outer membrane	0.25	0.0453558	0.741		INT_6	Ubiquinone biosynthesis complex	0.428571	0.013	0.663
INT_4	Photoreceptor cell cilium	0.375	0.0377316	0.67		INT_6	Ubiquitin ligase complex	0.857143	0.0455	1.4815
INT_4	Plasma membrane part	0.375	0.015	4		INT_6	Uropod	0.285714	0.0455884	1.0435
INT_4	Postsynapse	0.625	0.022	0.988		INT_6	cullin-RING ubiquitin ligase complex	0.857143	0.006	0.724
INT_4	Postsynaptic endosome	0.25	0.00120524	0.9395		INT_6	dolichyl-phosphate-mannose-protein mannosyltransferase complex	0.285714	0.0182274	0.8925
INT_4	Postsynaptic recycling endosome	0.25	0	1.3615		INT_6	dystrophin-associated glycoprotein complex	0.428571	0.0175	1.02
INT_4	Protein serine/threonine phosphatase complex	0.625	0.0105	0.922		INT_6	laminin-5 complex	0.285714	0.051727	0.726
INT_4	R2TP complex	0.25	0.0206048	1.4215		INT_6	protein-cysteine S-palmitoyltransferase complex	0.428571	0.0305	0.85
INT_4	RecQ family helicase-topoisomerase III complex	0.25	0.00638696	1.109		INT_7	Axolemma	0.4	0.0113634	0.755
INT_4	Region of cytosol	0.25	0.00554338	0.9825		INT_7	Cell division site	0.6	0.0254848	0.808
INT_4	Replisome	0.5	0.022	0.72		INT_7	Extrinsic component of membrane	1	0.0115	0.682
INT_4	Ruffle	0.375	0.0325	1.409		INT_7	Lamellar body	0.4	0.0488012	0.8725
INT_4	Ruffle membrane	0.375	0.0145	0.832		INT_7	Leading edge membrane	0.4	0.0495685	0.712
INT_4	SCF ubiquitin ligase complex	0.5	0.02	0.9315		INT_7	Leading edge of lamellipodium	0.4	0.00711571	1.051
INT_4	SCF-Cdc4 ubiquitin ligase complex	0.25	0.00171156	0.7015		INT_7	Neuron projection membrane	0.4	0.0138996	0.7445
INT_4	Septin complex	0.375	0.0345	0.816		INT_7	Plasma membrane region	0.8	0.024	0.7105
INT_4	Septin cytoskeleton	0.375	0.042	0.93		INT_7	Zonula adherens	0.4	0.0303955	1.4465
INT_4	Slx1-Slx4 complex	0.25	0.0279302	0.819		INT_7	intermediate-density lipoprotein particle	0.4	0.00556146	1.19
INT_4	Synaptic vesicle protein transport vesicle	0.25	0.0129837	0.647		INT_8	ATPase complex	1	0.036	0.748
INT_4	Translation release factor complex	0.25	0.0166166	0.6355		INT_8	Acrosomal membrane	0.4	0.00550721	0.6685
INT_4	Unconventional myosin complex	0.5	0.0205	1.002		INT_8	BAX complex	0.8	0.0145	0.7405
INT_4	actin-based cell projection	0.5	0.0345	0.7795		INT_8	BCL-2 complex	0.8	0.0395	1.1255
INT_4	cell-cell contact zone	0.5	0.043	1.0215		INT_8	Bcl-2 family protein complex	0.8	0.0545	1.1785
INT_4	non-motile cilium	0.375	0.0235	0.647		INT_8	Catalase complex	0.6	0.0325	0.62
INT_5	Cell projection	1	0.035	1.002		INT_8	Central cylinder	0.4	0.00301897	0.65
INT_5	Cell wall	0.833333	0.009	0.88		INT_8	Chromosomal region	1	0.046	1.073
INT_5	Ciliary neurotrophic factor receptor complex	0.333333	0.00382006	0.7605		INT_8	GO:0000793	1	0	0.702
INT_5	Dihydrolipoyl dehydrogenase complex	0.5	0.0165	0.731		INT_8	Golgi apparatus	1	0.018	1.19
INT_5	External encapsulating structure	0.833333	0.0135	0.956		INT_8	Histone deacetylase complex	0.8	0.0325	0.585
INT_5	Fatty acid synthase complex	0.5	0.018	0.747		INT_8	IgG immunoglobulin complex	0.6	0.0235	1.007
INT_5	Glutamate dehydrogenase complex	0.5	0.018	0.601		INT_8	Kinetochore	0.6	0.045	0.887
INT_5	Glutaminase complex	0.5	0.0260566	0.585		INT_8	Mismatch repair complex	0.6	0.0262693	1.066
INT_5	Glycosome	0.5	0.00359895	1.308		INT_8	Myb complex	0.8	0.0055	0.5975
INT_5	Haustorium	0.333333	0.0503061	1.1765		INT_8	NF-kappaB complex	1	0.007	0.841
INT_5	Histone acetyltransferase complex	0.666667	0.0535	0.863		INT_8	Nuclear body	0.8	0.0255	0.742
INT_5	Intracellular organelle part	1	0.0285	4		INT_8	Nuclear chromatin	1	0.0085	0.671
INT_5	Inward rectifying potassium channel	0.333333	0.021424	0.591		INT_8	Nuclear chromosome	1	0.021	0.873
INT_5	LUBAC complex	0.333333	0.0419597	0.6335		INT_8	Nuclear heterochromatin	0.6	0.009	0.663
INT_5	Microbody	0.666667	0.055	1.0685		INT_8	PcG protein complex	0.8	0.005	0.757
INT_5	Organelle part	1	0.0305	4		INT_8	Phosphopyruvate hydratase complex	0.6	0.0289106	0.754
INT_5	Plasma membrane bounded cell projection	1	0.028	0.934		INT_8	Protein kinase complex	1	0.0245	1.09
INT_5	Root hair	0.666667	0.00136135	0.6505		INT_8	RNA polymerase complex	1	0.016	0.744
INT_5	Set3 complex	0.5	0.0395	0.576		INT_8	Ribulose bisphosphate carboxylase complex	0.4	0.0462419	0.812
INT_5	Transforming growth factor beta activated kinase 1 complex	0.333333	0.0500685	0.707		INT_8	Sm-like protein family complex	0.6	0.0525	0.684
INT_5	Tricarboxylic acid cycle enzyme complex	0.5	0.0305	0.76		INT_8	Small nuclear ribonucleoprotein complex	0.6	0.0425	0.609
INT_5	glutamate-cysteine ligase complex	0.5	0.00970285	1.017		INT_8	Spindle matrix	0.4	0.00724229	0.5475
INT_5	plant-type cell wall	0.5	0.0405038	1.054		INT_8	Ubiquitin ligase complex	1	0.015	0.884
INT_6	ATG2-ATG18 complex	0.333333	0.00212115	1.31		INT_8	cell-cell junction	0.8	0.049	1.05
INT_6	Aggresome	0.5	0.0135	0.809		INT_8	chromosome, centromeric region	0.8	0.043	1.2115
INT_6	Astrocyte projection	0.333333	0.0103752	0.7045		INT_8	gamma-tubulin complex	0.6	0.035	0.938
INT_6	COPII-coated ER to Golgi transport vesicle	0.5	0.0155096	0.939		INT_8	gamma-tubulin large complex	0.4	0.0372667	1.0835
INT_6	Clathrin coat	0.666667	0.029	0.7605		INT_8	gamma-tubulin ring complex	0.4	0.0372667	1.0835
INT_6	Clathrin complex	0.666667	0.0205	0.7005		INT_9	Actin cytoskeleton	1	0.035	0.97
INT_6	Coated membrane	0.833333	0.0075	0.78		INT_9	Anchoring junction	1	0.01	0.939
INT_6	Coated vesicle	0.833333	0.004	0.889		INT_9	BCL-2 complex	1	0.004	0.878
INT_6	Cvt complex	0.5	0.00297519	1.081		INT_9	BLOC complex	0.4	0.0340192	0.832
INT_6	Cytoplasmic chromosome	0.833333	0.011	0.65		INT_9	BLOC-1 complex	0.4	0.0287965	0.695
INT_6	Cytoplasmic vesicle	1	0.0445	1.3495		INT_9	Bcl-2 family protein complex	1	0.006	0.917
INT_6	Cytoplasmic vesicle membrane	0.666667	0.025	0.648		INT_9	Bounding membrane of organelle	1	0.0285	0.714
INT_6	DNA polymerase complex	0.833333	0.015	0.535		INT_9	Cation channel complex	0.8	0.017	0.78
INT_6	Dendritic filopodium	0.333333	0.0330093	0.8395		INT_9	Cell projection	1	0.0445	0.92
INT_6	Derlin-1 retrotranslocation complex	0.333333	0.0486973	1.525		INT_9	Cell surface	1	0.0225	1.489
INT_6	ER ubiquitin ligase complex	0.333333	0.0080253	0.9985		INT_9	Chromosomal region	1	0.0425	0.993
INT_6	ERMES complex	0.333333	0.0505785	1.056		INT_9	Cortical actin cytoskeleton	0.8	0.0055	0.829
INT_6	Endoplasmic reticulum Sec complex	0.333333	0.0055253	1.7565		INT_9	Cytoplasmic ribonucleoprotein granule	0.6	0.053	1.429
INT_6	Endoplasmic reticulum chaperone complex	0.5	0.027	0.95		INT_9	Cytoplasmic vesicle	1	0.053	2
INT_6	Endoplasmic reticulum exit site	0.5	0.0142869	1.436		INT_9	Dynein complex	0.8	0.015	0.9795
INT_6	Endoplasmic reticulum quality control compartment	0.333333	0.0353955	1.0475		INT_9	ESCRT III complex	0.6	0.00804932	0.756
INT_6	Endosome	0.833333	0.053	1.2		INT_9	ESCRT complex	0.6	0.0135	1.091
INT_6	GABA-ergic synapse	0.333333	0.045821	1.0835		INT_9	Endoplasmic reticulum	1	0.0485	1.223
INT_6	Germ tube	0.333333	0.0429994	0.6205		INT_9	Endoplasmic reticulum membrane	1	0.01	0.926
INT_6	Glucosidase II complex	0.333333	0.0273164	1.5625		INT_9	Endosome membrane	0.6	0.0265	1.191
INT_6	Golgi apparatus	1	0.01	1.215		INT_9	Extracellular matrix	1	0.039	1.289
INT_6	Golgi subcompartment	0.666667	0.0205	0.89		INT_9	Extracellular space	1	0.03	1.616
INT_6	Golgi-associated vesicle	0.666667	0.007	0.8175		INT_9	Extrinsic component of membrane	1	0.018	0.836
INT_6	Hrd1p ubiquitin ligase complex	0.333333	0.00362747	1.0075		INT_9	F-actin capping protein complex	0.6	0.00409398	0.517
INT_6	Hyphal tip	0.333333	0.0418458	1.1165		INT_9	Fc receptor complex	0.6	0.00732165	0.768
INT_6	Immunoglobulin complex	0.833333	0.0555	0.763		INT_9	GAIT complex	0.8	0.0005	0.625
INT_6	Inclusion body	0.833333	0.0055	0.916		INT_9	Growth factor complex	1	0.011	0.72
INT_6	Intracellular vesicle	1	0.0465	1.358		INT_9	Hemoglobin complex	0.6	0.0505	0.747
INT_6	Ire1 complex	0.666667	0.0015	0.666		INT_9	Inflammasome complex	0.8	0.001	0.6295
INT_6	Karyomere	0.333333	0	0.582		INT_9	Integral component of plasma membrane	1	0.013	0.855
INT_6	Lewy body	0.666667	0.0015	0.6205		INT_9	Interferon regulatory factor complex	0.6	0.0125295	1.092
INT_6	Lysosome	1	0.01	1.2245		INT_9	Intermediate filament	1	0.003	0.835
INT_6	Lytic vacuole	1	0.01	1.227		INT_9	Intermediate filament cytoskeleton	1	0.004	0.835
INT_6	Mannosyltransferase complex	0.333333	0.0480785	1.574		INT_9	Intracellular vesicle	1	0.0535	2
INT_6	Membrane coat	0.833333	0.0045	0.746		INT_9	Intrinsic component of plasma membrane	1	0.014	0.855
INT_6	Membrane fusion priming complex	0.333333	0.0104656	1.296		INT_9	Ion channel complex	1	0.0035	0.876
INT_6	Mitochondrial chromosome	0.833333	0.012	0.651		INT_9	Katanin complex	0.4	0.0422568	0.914
INT_6	Mitochondrial matrix	0.833333	0.0385	0.714		INT_9	Lamellipodium membrane	0.4	0.00107866	0.9465
INT_6	Mitochondrial nucleoid	0.833333	0.0115	0.651		INT_9	Lipoprotein particle	0.6	0.0455	0.597
INT_6	NF-kappaB complex	0.833333	0.0505	0.722		INT_9	Membrane microdomain	1	0.002	0.863
INT_6	Nucleoid	0.833333	0.022	0.802		INT_9	Membrane raft	1	0.0015	0.874
INT_6	Organelle envelope	1	0.053	1.0375		INT_9	Membrane region	1	0.002	0.851
INT_6	Organelle subcompartment	0.666667	0.0295	0.8685		INT_9	Microtubule associated complex	0.8	0.047	1.1625
INT_6	PNGase complex	0.333333	0.00511571	1.6985		INT_9	Microvesicle	0.6	0.0326802	0.778
INT_6	PTW/PP1 phosphatase complex	0.333333	0.00445296	1.0685		INT_9	Multimerin complex	0.4	0.030554	1
INT_6	Peptidase inhibitor complex	1	0.0425	1.112		INT_9	Multivesicular body	0.6	0.017	0.839
INT_6	Phagophore assembly site membrane	0.333333	0.0362767	1.2995		INT_9	Myosin complex	0.8	0.0355	0.587
INT_6	Plasma membrane protein complex	1	0.046	0.996		INT_9	NF-kappaB complex	1	0.01	0.708
INT_6	Protease inhibitor complex	1	0.042	1.104		INT_9	Nuclear outer membrane-endoplasmic reticulum membrane network	1	0.01	0.945
INT_6	Proteasome core complex	0.5	0.038	0.726		INT_9	Oxidoreductase complex	1	0.023	0.879
INT_6	Protein storage vacuole	0.5	0.000162747	0.913		INT_9	Perikaryon	0.4	0.00471245	0.615
INT_6	Receptor complex	1	0.0195	0.787		INT_9	Phosphatidylinositol 3-kinase complex	1	0.0075	0.734
INT_6	Ribonuclease H2 complex	0.333333	0.0119539	0.913		INT_9	Plasma lipoprotein particle	0.6	0.045	0.601
INT_6	Rough endoplasmic reticulum lumen	0.333333	0.00324773	0.981		INT_9	Plasma membrane bounded cell projection	1	0.0405	0.884
INT_6	SNARE complex	0.5	0.0475	1.141		INT_9	Plasma membrane protein complex	1	0.054	1.263
INT_6	SUMO-targeted ubiquitin ligase complex	0.333333	0.050321	0.975		INT_9	Plasma membrane region	0.8	0.025	0.8855
INT_6	Sec61 translocon complex	0.333333	0.0218942	1.9845		INT_9	Plasma membrane signaling receptor complex	1	0.0195	1.182
INT_6	Sec62/Sec63 complex	0.333333	0.00557955	1.7575		INT_9	Polymeric cytoskeletal fiber	1	0.0555	1.031
INT_6	Spanning component of plasma membrane	1	0.032	1.277		INT_9	Proteasome accessory complex	1	0.0065	0.671
INT_6	Storage vacuole	0.333333	0.00594121	0.758		INT_9	Proteasome regulatory particle	1	0.0055	0.657
INT_6	Toc complex	0.333333	0.051831	0.8155		INT_9	Protein complex involved in cell adhesion	1	0.003	1.03
INT_6	Transport vesicle	0.666667	0.034	0.894		INT_9	RNA polymerase III complex	0.4	0.00414555	0.848
INT_6	Tubulin complex	1	0.0435	0.7995		INT_9	Receptor complex	1	0.026	1.203
INT_6	UFD1-NPL4 complex	0.333333	0.0153517	1.398		INT_9	SLIK (SAGA-like) complex	0.4	0.037237	0.767
INT_6	Ubiquitin activating enzyme complex	0.5	0.023098	0.71		INT_9	Spanning component of plasma membrane	1	0.046	1.094
INT_6	Ubiquitin conjugating enzyme complex	0.5	0.0445	1.142		INT_9	Spectrin	0.6	0.0235	0.873
INT_6	VCP-NPL4-UFD1 AAA ATPase complex	0.333333	0.0071582	0.7935		INT_9	Synapse	1	0.0245	1.15
INT_6	Vacuole	1	0.03	1.371		INT_9	TOR complex	1	0.016	0.789
INT_6	Vesicle coat	0.5	0.0525	0.548		INT_9	Tight junction	0.6	0.0545	0.677
INT_6	Vesicle membrane	0.666667	0.0335	0.7695		INT_9	Transforming growth factor beta complex	0.8	0.04	0.959
INT_6	clathrin-coated vesicle	0.5	0.0545	0.912		INT_9	Transmembrane transporter complex	1	0.0095	0.984
INT_6	dolichol-phosphate-mannose synthase complex	0.333333	0.00457955	1.2085		INT_9	Transporter complex	1	0.016	1.004
INT_6	mitochondria-associated endoplasmic reticulum membrane	0.5	0.0393643	1.108		INT_9	Whole membrane	1	0.0235	0.904
INT_7	H3 histone acetyltransferase complex	0.428571	0.0144057	0.649		INT_9	cell-cell junction	1	0.004	0.757
INT_7	Histone H3-K14 acetyltransferase complex	0.428571	0.0114156	0.663		INT_9	collagen-containing extracellular matrix	1	0.0145	1.129
INT_7	Mst2 histone acetyltransferase complex	0.428571	0.0112919	0.663		INT_9	interleukin-12 complex	0.6	0.022	1.233
INT_7	Mucus layer	0.571429	0.052	0.674		INT_9	low-density lipoprotein particle	0.6	0.0325	0.594
INT_8	BLOC-3 complex	0.285714	0.00332638	0.6295		INT_10	ASTRA complex	0.4	0.0349004	0.7565
INT_8	Intramolecular phosphotransferase complex	0.428571	0.0224511	1.262		INT_10	Anchored component of membrane	0.4	0.00630287	0.559
INT_8	Ire1 complex	0.428571	0.045	0.685		INT_10	Cell projection membrane	0.6	0.019	0.598
INT_8	MHC class II protein complex	0.285714	0.00830287	0.842		INT_10	Cell trailing edge	0.4	0.0369944	1.013
INT_8	Myb complex	0.571429	0.0415	0.652		INT_10	Cytoplasmic stress granule	0.6	0.0335	0.761
INT_8	P-TEFb complex	0.428571	0.0305	1.098		INT_10	Early endosome	0.6	0.046	1.079
INT_8	Phosphomannomutase complex	0.428571	0.0224511	1.264		INT_10	Enzyme activator complex	0.4	0.0490636	0.986
INT_8	Protein tyrosine phosphatase complex	0.428571	0.0425	0.578		INT_10	GTPase activator complex	0.4	0.0104837	1.265
INT_8	Z chromosome	0.285714	0.0428409	0.9835		INT_10	Macropinosome	0.4	0.016858	1.457
INT_8	carboxy-terminal domain protein kinase complex	0.428571	0.0515	1.109		INT_10	Micropinosome	0.4	0.0013499	1.263
INT_8	cyclin/CDK positive transcription elongation factor complex	0.428571	0.035	1.079		INT_10	Omegasome	0.4	0.0121944	1.0725
INT_9	Amylin receptor complex	0.25	0.0493359	1.244		INT_10	P-body	0.6	0.0295	0.916
INT_9	Amylin receptor complex 1	0.25	0.0458359	1.163		INT_10	Phagocytic cup	0.4	0.0430884	1.1875
INT_9	Calcitonin family receptor complex	0.25	0.0233878	1.112		INT_10	Phagocytic vesicle	0.6	0.0295	0.987
INT_9	Cul3-RING ubiquitin ligase complex	0.25	0.0477022	1.7215		INT_10	Phagophore assembly site membrane	0.4	0.00810395	0.806
INT_9	Dendritic growth cone	0.25	0.00329654	0.6795		INT_10	Pinosome	0.4	0.0448111	1.501
INT_9	Diamine N-acetyltransferase complex	0.375	0.026	0.845		INT_10	Uropod	0.4	0.0337667	1.0285
INT_9	Flotillin complex	0.375	0.0287958	0.629		INT_10	WASH complex	0.4	0.0470685	0.9785
INT_9	Heavy chain immunoglobulin complex	0.25	0.00560939	0.596		INT_10	guanyl-nucleotide exchange factor complex	0.4	0.00333271	0.612
INT_9	Membrane part	0.5	0.042	3.5		INT_11	9+0 non-motile cilium	0.428571	0.039	0.734
INT_9	MutSbeta complex	0.25	0.0117251	0.6765		INT_11	AP-type membrane coat adaptor complex	0.428571	0.0435	1.055
INT_9	NVT complex	0.375	0.00744045	0.576		INT_11	Apical cytoplasm	0.285714	0.0463707	0.829
INT_9	Plasma membrane part	0.375	0.018	4		INT_11	Atg1/ULK1 kinase complex	0.428571	0.035	0.706
INT_9	Striated muscle thin filament	0.375	0.034	0.87		INT_11	Cell projection part	0.428571	0.0183808	3
INT_9	Telomerase holoenzyme complex	0.25	0.0206772	0.881		INT_11	Centrosome	1	0.001	0.775
INT_9	Transcription export complex	0.5	0.0255	0.706		INT_11	Ciliary basal body	0.428571	0.000415909	0.712
INT_9	Troponin complex	0.375	0.034	0.871		INT_11	Ciliary part	0.285714	0.0183561	4
INT_9	Urease complex	0.25	0.0132974	0.725		INT_11	Clathrin adaptor complex	0.428571	0.042	1.061
INT_10	AMPA glutamate receptor complex	0.571429	0.0015	0.789		INT_11	Clathrin complex	0.571429	0.0375	1.0785
INT_10	Actomyosin	0.571429	0.021	1.0765		INT_11	Coated vesicle membrane	0.571429	0.0195	0.662
INT_10	Adherens junction	0.571429	0.02	1.45		INT_11	Cortical Lewy body	0.285714	0.00346472	1.193
INT_10	Cluster of actin-based cell projections	0.428571	0.0245	0.601		INT_11	Cul5-RING ubiquitin ligase complex	0.285714	0.00573053	0.5715
INT_10	Cytosolic large ribosomal subunit	0.428571	0.0245	0.963		INT_11	Cvt complex	0.285714	0.0386281	0.967
INT_10	Desmosome	0.428571	0.0205	0.632		INT_11	Cvt vesicle	0.285714	0.00398281	0.839
INT_10	Extracellular exosome	0.714286	0.0255	0.65		INT_11	DUBm complex	0.285714	0.0253213	0.97
INT_10	Extracellular exosome complex	0.714286	0.025	0.65		INT_11	Dendritic lamellar body	0.285714	0.0537122	1.6165
INT_10	HCN channel complex	0.285714	0.012773	1.096		INT_11	Endolysosome	0.428571	0.038	0.908
INT_10	I band	0.428571	0.0285	0.526		INT_11	Endopeptidase complex	1	0.04	0.889
INT_10	Inward rectifying potassium channel	0.285714	0.0479845	0.799		INT_11	Endoplasmic reticulum lumen	0.428571	0.0455	0.787
INT_10	Ionotropic glutamate receptor complex	0.571429	0.0035	0.899		INT_11	GO:0031975	1	0.036	0.881
INT_10	Main axon	0.428571	0.0145	0.798		INT_11	Glial filament	0.285714	0.00305514	0.543
INT_10	Membrane part	0.571429	0.027	3		INT_11	Golgi trans cisterna	0.285714	0.0490685	0.7715
INT_10	Mitochondrial inner membrane peptidase complex	0.571429	0.003	0.6475		INT_11	Golgi-associated vesicle membrane	0.571429	0.0055	0.7135
INT_10	Mitochondrial respiratory chain complex I	0.285714	0.0486132	0.708		INT_11	INO80-type complex	0.428571	0.019	0.658
INT_10	Myosin II complex	0.571429	0.003	0.68		INT_11	Inhibin complex	0.285714	0.0386033	0.878
INT_10	Myosin complex	0.714286	0.0385	1.266		INT_11	Ino80 complex	0.428571	0.016	0.711
INT_10	NatC complex	0.285714	0.0287965	0.597		INT_11	Microtubule cytoskeleton	1	0.036	1.532
INT_10	Neurotransmitter receptor complex	0.428571	0.039	0.969		INT_11	Microtubule organizing center	1	0.002	1.094
INT_10	PTW/PP1 phosphatase complex	0.285714	0.00574229	0.958		INT_11	Mitotic spindle	0.571429	0.038	0.6495
INT_10	Polycystin complex	0.285714	0.0153336	1.263		INT_11	Organelle envelope	1	0.0315	0.881
INT_10	R2TP complex	0.285714	0.040648	0.585		INT_11	Proteasome complex	1	0.0365	0.894
INT_10	Slit-Robo signaling complex	0.285714	0.0168908	1.0825		INT_11	Protein complex	0.571429	0.0435	3
INT_10	Spine synapse	0.285714	0.00967628	1.0915		INT_11	SAGA complex	0.428571	0.015	0.727
INT_10	TORC1 complex	0.571429	0.054	0.5485		INT_11	Signal recognition particle receptor complex	0.428571	0.03188	0.627
INT_10	Wnt signalosome	0.285714	0.00383814	0.8395		INT_11	Sperm cytoplasmic droplet	0.285714	0.000952075	1.6615
INT_10	beta-catenin destruction complex	0.428571	0.0351203	1.246		INT_11	Synaptic membrane	0.428571	0.0385	1.01
INT_10	calcium- and calmodulin-dependent protein kinase complex	0.428571	0.036	1.423		INT_11	alpha,alpha-trehalose-phosphate synthase complex (UDP-forming)	0.285714	0.00884536	1.0965
INT_10	nucleotide-activated protein kinase complex	0.571429	0.029	0.9005		INT_12	COPI-coated Golgi to ER transport vesicle	0.25	0.0233412	1.1575
INT_11	PAN complex	0.333333	0.00764012	1.296		INT_12	COPII vesicles tethering complex	0.25	0.00285623	1.1425
INT_11	RNA nuclear export complex	0.333333	0.0373607	0.8825		INT_12	Delta1 complex	0.5	0.006	0.8315
INT_12	Activin AB complex	0.333333	0.00888696	1.058		INT_12	Golgi apparatus part	0.25	0.0537764	3.5
INT_12	Cargo receptor complex	0.5	0.05	1.088		INT_12	Golgi cisterna	0.25	0.0415934	1.424
INT_12	Dense core granule	0.333333	0.0249846	0.65		INT_12	NatC complex	0.25	0.0333015	1.3025
INT_12	Heparanase complex	0.333333	0.0358806	0.851		INT_12	RZZ complex	0.25	0.0150379	1.0685
INT_12	IgG immunoglobulin complex	0.5	0.044	0.97		INT_12	Tubular endosome	0.25	0.0454746	0.8885
INT_12	Integrin alpha4-beta1 complex	0.333333	0.0193942	0.9535		INT_12	cis-Golgi network membrane	0.25	0.00287431	1.133
INT_12	Integrin alpha6-beta1 complex	0.333333	0.01049	1.606		INT_13	Acetyltransferase complex	0.714286	0.053	0.787
INT_12	Integrin alphav-beta5 complex	0.333333	0.035138	1.3415		INT_13	Chaperone complex	0.428571	0.052	0.528
INT_12	insulin-responsive compartment	0.5	0.0105	0.644		INT_13	Ciliary base	0.428571	0.00557413	0.696
INT_12	interleukin-12 complex	0.5	0.054	0.918		INT_13	Cytosolic small ribosomal subunit	0.428571	0.023	0.813
INT_12	laminin-1 complex	0.333333	0.0426281	1.0885		INT_13	DNA-directed RNA polymerase complex	0.571429	0.03	0.871
INT_13	CTDK-1 complex	0.428571	0.000379743	0.916		INT_13	Dcp1-Dcp2 complex	0.285714	0.0108634	0.871
INT_13	Cdc73/Paf1 complex	0.428571	0.015	1.326		INT_13	EKC/KEOPS complex	0.285714	0.0155922	1.1675
INT_13	Cell wall-bounded periplasmic space	0.285714	0.0286529	0.991		INT_13	Endonuclease complex	0.857143	0.0135	0.9185
INT_13	Chloroplast ribosome	0.285714	0.0332519	0.7245		INT_13	Endoribonuclease complex	0.714286	0.008	0.696
INT_13	DNA-directed RNA polymerase II, holoenzyme	0.285714	0.00185623	5		INT_13	Exoribonuclease complex	0.428571	0.0105	0.773
INT_13	DNA-directed RNA polymerase complex	0.571429	0.0285	3.4135		INT_13	Extracellular exosome	0.857143	0.0065	0.7355
INT_13	Division septum	0.285714	0.00606779	0.519		INT_13	Extracellular exosome complex	0.857143	0.0065	0.7355
INT_13	ESCRT II complex	0.285714	0.048831	1.302		INT_13	Extracellular organelle	0.857143	0.011	0.756
INT_13	Endospore external encapsulating structure	0.285714	0.00357322	1.5695		INT_13	Extracellular vesicle	0.857143	0.0095	0.757
INT_13	Exosporium	0.285714	0.0031998	1.5215		INT_13	Fatty acid elongase complex	0.285714	0.0116347	0.722
INT_13	GO:0000793	0.571429	0.0525	0.7105		INT_13	GAIT complex	0.428571	0.045	0.796
INT_13	Germ tube	0.285714	0.0515934	1.1045		INT_13	GO:0031975	1	0.0335	1.14
INT_13	ISWI-type complex	0.571429	0.031	0.667		INT_13	Las1 complex	0.428571	0.00767643	1.245
INT_13	Integrator complex	0.428571	0.0155	0.8		INT_13	Lsm2-8 complex	0.428571	0.00433654	1.007
INT_13	Las1 complex	0.285714	0.0335192	1.503		INT_13	Mitochondrial large ribosomal subunit	0.285714	0.0306331	0.6255
INT_13	Macromolecular complex	0.714286	0.0505	5		INT_13	Mitochondrial ribonuclease P complex	0.285714	0.0320242	1.8345
INT_13	Methyltransferase complex	0.714286	0.0445	0.842		INT_13	MutSbeta complex	0.285714	0.00646561	1.0585
INT_13	NELF complex	0.428571	0.0319999	1.168		INT_13	Nucleoid	0.714286	0.0405	0.963
INT_13	Nuclear DNA-directed RNA polymerase complex	0.571429	0.018	3.4285		INT_13	Nucleoplasm	1	0.035	1.144
INT_13	Nuclear RNA-directed RNA polymerase complex	0.285714	0.00633903	0.756		INT_13	Organelle envelope	1	0.0325	1.153
INT_13	Nuclear part	0.714286	0.043	5		INT_13	Polysome	0.571429	0.055	1.1115
INT_13	Nucleoplasm part	0.571429	0.0025	5		INT_13	RNA polymerase I complex	0.428571	0.041	1.134
INT_13	P-TEFb complex	0.428571	0.031	1.225		INT_13	Ribonuclease P complex	0.428571	0.0225	0.773
INT_13	Periplasmic space	0.428571	0.0395	0.906		INT_13	Ribonucleoprotein complex	1	0.03	1.638
INT_13	Photosynthetic membrane	0.428571	0.02	0.551		INT_13	Ribosome	1	0.0405	1.224
INT_13	Plastid ribosome	0.285714	0.013707	0.746		INT_13	Sm-like protein family complex	0.714286	0.0065	0.685
INT_13	R2TP complex	0.285714	0.0372419	1.152		INT_13	Small nuclear ribonucleoprotein complex	0.857143	0	0.665
INT_13	RNA polymerase I complex	0.428571	0.0415	0.843		INT_13	Small nucleolar ribonucleoprotein complex	0.571429	0.005	0.92
INT_13	RNA polymerase II, holoenzyme	0.428571	0.016	1.325		INT_13	Small ribosomal subunit	0.571429	0.017	1.3365
INT_13	RNA-directed RNA polymerase complex	0.285714	0.0133815	0.7305		INT_13	Spliceosomal complex	0.714286	0.0395	0.843
INT_13	Retroviral intasome	0.285714	0.00149457	0.954		INT_13	Transforming growth factor beta complex	0.714286	0.049	0.979
INT_13	Set1C/COMPASS complex	0.428571	0.0242323	0.669		INT_13	Translation initiation complex	0.571429	0.033	1.287
INT_13	Spliceosomal complex	0.714286	0.0465	0.79		INT_13	Translation release factor complex	0.285714	0.0314054	0.768
INT_13	Spore wall	0.285714	0.036732	1.481		INT_13	U4/U6 snRNP	0.285714	0.0443657	1.019
INT_13	XPC complex	0.428571	0.008	0.96		INT_13	aminoacyl-tRNA synthetase multienzyme complex	0.428571	0.0185	1.056
INT_13	cyclin/CDK positive transcription elongation factor complex	0.428571	0.035	1.361		INT_13	single-stranded DNA-binding protein complex	0.428571	0.0095	0.977
INT_13	mRNA cleavage and polyadenylation specificity factor complex	0.428571	0.0386886	1.395		INT_14	ATP-binding cassette (ABC) transporter complex	0.4	0.0114177	0.5615
INT_13	mRNA cleavage factor complex	0.428571	0.016	1.448		INT_14	ATPase dependent transmembrane transport complex	0.4	0.0132251	0.5455
INT_13	mRNA cleavage stimulating factor complex	0.571429	0.00369683	1.2225		INT_14	DNA-directed RNA polymerase complex	0.6	0.047	0.547
INT_13	nucleotide-excision repair complex	0.428571	0.0185	0.999		INT_14	ESCRT complex	0.6	0.017	1.01
INT_13	tRNA-intron endonuclease complex	0.285714	0.0123815	2.8315		INT_14	ESCRT-0 complex	0.6	0.00446526	0.747
INT_14	Bfa1-Bub2 complex	0.166667	0.00180198	0.9775		INT_14	Early endosome	0.6	0.033	1.081
INT_14	Cell pole	0.333333	0.009	0.7625		INT_14	Endosome membrane	0.6	0.03	1.535
INT_14	Cell tip	0.333333	0.003	0.8355		INT_14	Extracellular matrix	1	0.0405	0.916
INT_14	Coated vesicle membrane	0.416667	0.035	0.772		INT_14	Golgi transport complex	0.6	0.031	0.735
INT_14	Hyphal tip	0.333333	0.00490095	0.76		INT_14	Hedgehog signaling complex	0.4	0.0359054	0.7475
INT_14	Lipid tube	0.166667	0.00650721	1.1335		INT_14	INA complex	0.6	0.00508406	0.636
INT_14	Mitochondrial prohibitin complex	0.166667	0.0343806	0.601		INT_14	Intrinsic component of mitochondrial inner membrane	0.6	0.0339932	0.548
INT_14	Myelin sheath	0.25	0.033	0.641		INT_14	Intrinsic component of mitochondrial membrane	0.6	0.0342508	0.547
INT_14	Myosin VI complex	0.25	0.0265	0.995		INT_14	Intrinsic component of organelle membrane	0.6	0.034	0.662
INT_14	Schmidt-Lanterman incisure	0.166667	0.0342866	0.7105		INT_14	Late endosome membrane	0.4	0.0523359	0.947
INT_14	Vesicle coat	0.416667	0.0315	0.775		INT_14	Lysosomal membrane	0.6	0.009	1.489
INT_14	eNoSc complex	0.166667	0.0302965	0.6215		INT_14	Lytic vacuole membrane	0.6	0.009	1.489
INT_15	Axon	0.6	0.0455	0.9595		INT_14	Macromolecular complex	0.8	0.0365	3.5
INT_15	Chromosomal region	0.9	0.0415	0.827		INT_14	MsbA transporter complex	0.4	0.00241047	0.9545
INT_15	Dendritic spine	0.5	0.0335	0.793		INT_14	Multivesicular body	0.6	0.0175	0.653
INT_15	Excitatory synapse	0.3	0.0345	0.723		INT_14	Nuclear MIS12/MIND complex	0.4	0.0260589	0.709
INT_15	GO:0000806	0.3	0.0365	1.076		INT_14	Protein complex	0.8	0.007	3.5
INT_15	Integrin alphaM-beta2 complex	0.2	0.0378905	0.654		INT_14	Tubulin complex	1	0.0435	1.048
INT_15	Main axon	0.4	0.006	0.668		INT_14	Vacuolar membrane	0.6	0.0425	2.143
INT_15	Microtubule cytoskeleton	1	0.0095	0.8615		INT_15	DNA methyltransferase complex	0.6	0.019	0.765
INT_15	Motile cilium	0.3	0.055	1.047		INT_15	Male pronucleus	0.4	0.01249	0.734
INT_15	Neuron spine	0.5	0.0345	0.792		INT_15	P granule	0.4	0.0481973	1.3695
INT_15	Outer dynein arm	0.2	0.0433458	0.9565		INT_15	P-body	0.6	0.022	0.955
INT_15	PCSK9-LDLR complex	0.2	0.00244032	0.604		INT_15	RNA N6-methyladenosine methyltransferase complex	0.4	0.00999002	0.7885
INT_15	Podosome	0.3	0.0215	0.767		INT_15	Z chromosome	0.4	0.0100443	1.0245
INT_15	Postsynapse	0.6	0.019	0.993		INT_15	mRNA editing complex	0.4	0.0398359	0.874
INT_15	Postsynaptic specialization	0.4	0.0265	0.666		INT_16	Actin cytoskeleton	1	0.0245	1.0985
INT_15	Potassium channel complex	0.4	0.0405	0.917		INT_16	Cell projection	1	0.035	1.072
INT_15	Rad51C-XRCC3 complex	0.3	0.00359895	0.727		INT_16	Cilium	0.833333	0.016	0.812
INT_15	Reelin complex	0.3	0.0225	0.929		INT_16	Cortical cytoskeleton	0.833333	0.0355	0.953
INT_15	Sodium channel complex	0.3	0.0355	0.89		INT_16	Cytoplasmic part	1	0.027	4
INT_15	[Ni-Fe] hydrogenase complex	0.2	0.0367667	0.622		INT_16	Cytoskeletal part	0.5	0.016	5
INT_16	3M complex	0.222222	0.00310939	0.8625		INT_16	Dynein complex	0.666667	0.046	0.8335
INT_16	Apical recycling endosome	0.222222	0.0451182	1.2445		INT_16	Endoplasmic reticulum palmitoyltransferase complex	0.5	0.014	0.665
INT_16	Dcp1-Dcp2 complex	0.222222	0.0354004	1.2185		INT_16	G protein-coupled receptor complex	0.666667	0.025	0.9015
INT_16	Exoribonuclease complex	0.333333	0.026	1.644		INT_16	GARP complex	0.333333	0.0504746	0.7445
INT_16	Intracellular immature spore	0.222222	0.0416231	0.8405		INT_16	Glutathione synthase complex	0.333333	0.0520636	0.546
INT_16	Lsm2-8 complex	0.222222	0.0524249	1.662		INT_16	Lysosomal lumen	0.333333	0.0230144	0.915
INT_16	Nucleoplasm part	0.333333	0.026	5		INT_16	Membrane coat	0.666667	0.0475	0.8635
INT_16	PAN complex	0.222222	0.0395983	1.4165		INT_16	Microtubule associated complex	0.833333	0.0245	0.886
INT_16	Prospore membrane	0.222222	0.0297816	0.894		INT_16	Microtubule cytoskeleton	1	0.052	3.2305
INT_16	RNA cap binding complex	0.333333	0.042	1.055		INT_16	Nitrate reductase complex	0.333333	0.0306579	0.605
INT_16	Ruffle membrane	0.333333	0.026	0.964		INT_16	P-body	0.666667	0.004	0.725
INT_16	Terminal web	0.222222	0.0529547	1.56		INT_16	Palmitoyltransferase complex	0.5	0.026	0.602
INT_16	ascospore-type prospore	0.222222	0.0300292	0.8925		INT_16	Phosphatase complex	0.833333	0.0445	0.866
INT_16	mRNA cap binding complex	0.333333	0.024	1.13		INT_16	Plasma membrane bounded cell projection	1	0.03	0.9485
INT_16	mRNA cap methyltransferase complex	0.222222	0.0358806	0.7715		INT_16	Plasma membrane protein complex	1	0.0495	1.244
INT_16	mRNA cleavage and polyadenylation specificity factor complex	0.333333	0.0205	1.133		INT_16	Potassium channel complex	0.5	0.039	0.59
INT_16	mRNA cleavage factor complex	0.333333	0.0255	1.098		INT_16	Prospore contractile ring	0.333333	0.0539498	0.78
INT_16	post-anaphase microtubule array	0.222222	0.0370242	0.8695		INT_16	RISC-loading complex	0.333333	0.0428855	1.0125
INT_17	5-lipoxygenase complex	0.4	0.00533271	0.693		INT_16	SPOTS complex	0.5	0.014	0.665
INT_17	ATPase complex	1	0.044	1.121		INT_16	Serine C-palmitoyltransferase complex	0.5	0.014	0.665
INT_17	Acetyltransferase complex	0.8	0.0495	0.852		INT_16	Spindle	0.833333	0.0185	0.763
INT_17	Actin cortical patch	0.4	0.0493359	1.224		INT_16	gamma-tubulin large complex	0.333333	0.0452022	0.6925
INT_17	Actin filament	0.8	0.0425	1.156		INT_16	gamma-tubulin ring complex	0.333333	0.0452022	0.6925
INT_17	Actomyosin	0.6	0.0345	1.012		INT_16	protein-cysteine S-palmitoyltransferase complex	0.5	0.014	0.665
INT_17	Adherens junction	0.6	0.037	1.206		INT_16	voltage-gated calcium channel complex	0.5	0.0315	0.736
INT_17	Apical complex	0.8	0.0425	1.4895		INT_17	Caspase complex	0.5	0.051	0.878
INT_17	Apical junction complex	0.6	0.012	0.903		INT_17	Endocytic vesicle membrane	0.5	0.0174007	0.815
INT_17	Apical part of cell	0.8	0.0455	1.5		INT_17	Invadopodium	0.5	0.0326101	0.572
INT_17	BMP receptor complex	0.4	0.0474398	0.9765		INT_17	Microspike	0.333333	0.0125443	0.827
INT_17	Cargo receptor complex	0.6	0.037	1.072		INT_17	SLIK (SAGA-like) complex	0.333333	0.0489547	0.589
INT_17	Cell cortex	1	0.0135	1.138		INT_17	pre-B cell receptor complex	0.333333	0.00897737	1.1565
INT_17	Cell pole	0.6	0.00917308	0.89		INT_18	Chromocenter	0.4	0.0339994	1.397
INT_17	Cell surface	1	0.023	1.097		INT_18	Cornified envelope	0.4	0.0114656	0.759
INT_17	Cell wall	0.8	0.0255	1.1175		INT_18	DNA polymerase complex	0.8	0.0335	0.684
INT_17	Centralspindlin complex	0.4	0.0121103	0.9575		INT_18	Hyaluranon cable	0.4	0	1.012
INT_17	Checkpoint clamp complex	0.4	0.039232	0.8505		INT_18	Inward rectifier potassium channel complex	0.4	0.00835711	0.6465
INT_17	Chromosomal region	1	0.044	1.194		INT_18	Kir2 inward rectifier potassium channel complex	0.4	0.00673053	0.662
INT_17	Coated membrane	0.8	0.0225	0.902		INT_18	Micronucleus	0.4	0.0411033	0.6865
INT_17	Connexin complex	0.4	0.0494398	0.528		INT_18	Perinucleolar compartment	0.4	0.0338855	0.6775
INT_17	Cortical actin cytoskeleton	0.8	0.005	0.8255		INT_18	VEGF-A complex	0.6	0.0465	0.926
INT_17	DNA polymerase complex	1	0.003	0.747		INT_18	XY body	0.4	0.00731462	0.816
INT_17	DNA-directed RNA polymerase complex	0.6	0.054	1.145		INT_18	Z chromosome	0.4	0.0294252	0.815
INT_17	Dendritic branch	0.4	0.0206772	0.617		INT_19	Actin cap	0.666667	0	1.2625
INT_17	Dense fibrillar component	0.4	0.0380983	0.629		INT_19	Actin filament	1	0.027	2.048
INT_17	Dynein complex	0.8	0.013	0.766		INT_19	Anchoring junction	1	0.048	0.95
INT_17	Early phagosome	0.4	0.00919437	0.5755		INT_19	Autophagosome	1	0.008	0.647
INT_17	Elastic fiber	0.4	0.0469448	0.58		INT_19	Axon	1	0.0145	0.716
INT_17	Endocytic patch	0.4	0.0505834	1.2125		INT_19	Bleb	0.666667	0.0091582	0.6775
INT_17	Endonuclease complex	0.8	0.0495	0.655		INT_19	Centrosome	1	0.0185	0.851
INT_17	Eukaryotic translation initiation factor 2 complex	0.6	0.027	0.774		INT_19	Coated membrane	1	0.0135	0.608
INT_17	External encapsulating structure	0.8	0.037	1.163		INT_19	Collagen trimer	0.666667	0.00392856	0.723
INT_17	Extracellular exosome	0.8	0.0285	0.9815		INT_19	Contractile ring	0.666667	0.0443161	1.1105
INT_17	Extracellular exosome complex	0.8	0.0285	0.9815		INT_19	Cytoplasmic region	1	0.044	0.828
INT_17	Fatty acid synthase complex	0.6	0.0216135	0.602		INT_19	Dendrite	1	0.026	0.728
INT_17	Female pronucleus	0.4	0.0243362	1.133		INT_19	Dendritic tree	1	0.026	0.726
INT_17	Fibrillar center	0.4	0.0490537	0.8055		INT_19	Early endosome membrane	0.666667	0.00191047	1.156
INT_17	Filamentous actin	0.8	0.0115	1.007		INT_19	Endonuclease complex	1	0.0245	0.633
INT_17	G protein-coupled receptor complex	0.6	0.0545	0.976		INT_19	Endoribonuclease complex	1	0.008	0.722
INT_17	GET complex	0.4	0.00468804	0.715		INT_19	Endosome	1	0.044	1.56
INT_17	GO:0000793	0.8	0.011	1.004		INT_19	GTPase complex	1	0.0485	1.401
INT_17	GO:0000794	0.8	0	0.73		INT_19	Hyphal tip	0.666667	0.00642312	0.6885
INT_17	Golgi subcompartment	0.6	0.0535	0.984		INT_19	Meiotic nuclear membrane microtubule tethering complex	0.666667	0.0371182	1.0635
INT_17	Golgi transport complex	0.8	0.005	0.802		INT_19	Microtubule associated complex	1	0.0245	1.207
INT_17	Granular component	0.4	0.0409597	0.7045		INT_19	Microtubule organizing center	1	0.038	1.052
INT_17	HOPS complex	0.4	0.0168038	1.356		INT_19	Microtubule organizing center attachment site	0.666667	0.0185325	1.0065
INT_17	Histone H3-K14 acetyltransferase complex	0.4	0.0475884	0.924		INT_19	Mitochondrial envelope	1	0.047	0.609
INT_17	IgM immunoglobulin complex	0.6	0.0265	1.095		INT_19	Mitochondrial membrane	1	0.045	0.601
INT_17	Immunoglobulin complex, circulating	0.4	0.029544	0.522		INT_19	Mitotic spindle	1	0.007	0.729
INT_17	Intracellular organelle part	1	0.0465	5		INT_19	Myosin V complex	0.666667	0.0053752	1.8595
INT_17	Kinesin complex	0.6	0.048	0.735		INT_19	Myosin complex	1	0.0225	1.608
INT_17	Kinetochore	0.8	0.0065	0.9645		INT_19	Myosin filament	0.666667	0.0224501	0.607
INT_17	L-cysteine desulfurase complex	0.4	0.0405884	0.8895		INT_19	Neuron projection	1	0.045	0.95
INT_17	Laminin complex	0.6	0.0535	1.124		INT_19	Nuclear membrane microtubule tethering complex	0.666667	0.0371182	1.0635
INT_17	Lipoprotein particle	0.6	0.052	1.337		INT_19	Nuclear membrane protein complex	0.666667	0.0469696	1.0585
INT_17	Male pronucleus	0.4	0.0305341	1.3605		INT_19	Nucleolus	1	0.04	1.065
INT_17	Meiotic spindle	0.4	0.0474597	1.136		INT_19	Plasma membrane region	1	0.016	0.83
INT_17	Micronucleus	0.4	0.0398855	0.8355		INT_19	Secretory granule	1	0.009	0.51
INT_17	Microtubule associated complex	0.8	0.0435	1.208		INT_19	Secretory vesicle	1	0.0275	0.847
INT_17	Mitotic checkpoint complex	0.4	0.0509498	1.0075		INT_19	Somatodendritic compartment	1	0.0255	0.706
INT_17	Mre11 complex	0.8	0.001	0.5655		INT_19	Spindle	1	0.017	1.38
INT_17	Mst2 histone acetyltransferase complex	0.4	0.0475884	0.913		INT_19	TOR complex	1	0.0515	0.638
INT_17	Multivesicular body	0.6	0.0225	0.637		INT_19	Tubular endosome	0.666667	0.00510939	0.548
INT_17	Myosin complex	0.8	0.0385	1.1985		INT_19	Unconventional myosin complex	1	0.00979187	1.362
INT_17	N-terminal protein acetyltransferase complex	0.4	0.0338905	1.2445		INT_19	WASH complex	0.666667	0.00728478	1.326
INT_17	Nascent polypeptide-associated complex	0.6	0.024	0.73		INT_19	cell-cell junction	1	0.0265	0.906
INT_17	Nuclear DNA-directed RNA polymerase complex	0.6	0.0375	1.185		INT_19	insulin-responsive compartment	0.666667	0.0464448	0.7515
INT_17	Nuclear condensin complex	0.4	0.00149457	0.8415		INT_19	serine/threonine protein kinase complex	1	0.0415	1.166
INT_17	Nuclear membrane	0.8	0.017	0.949		INT_20	3-isopropylmalate dehydratase complex	1	0.0085	0.772
INT_17	Nuclear pore transmembrane ring	0.4	0.00596561	0.9925		INT_20	B875 antenna complex	1	0.0155	0.642
INT_17	Organelle part	1	0.05	5		INT_20	Brush border	1	0.045	0.889
INT_17	PAR polarity complex	0.4	0.0530636	1.0125		INT_20	Brush border membrane	1	0.0255	1.072
INT_17	Palmitoyltransferase complex	0.6	0.0175	0.653		INT_20	CCR4-NOT complex	1	0.0485	0.615
INT_17	Plasma lipoprotein particle	0.6	0.051	1.336		INT_20	Calprotectin complex	1	0.0155	0.983
INT_17	Plasma membrane region	0.8	0.029	0.999		INT_20	Cleavage furrow	1	0.0435	0.535
INT_17	Protein acetyltransferase complex	0.8	0.025	0.7095		INT_20	Cortical granule	1	0.015	1.298
INT_17	RES complex	0.6	0.0386971	1.064		INT_20	Dentate gyrus mossy fiber	1	0.0115	0.688
INT_17	RZZ complex	0.4	0.00400721	0.598		INT_20	Early recombination nodule	1	0.005	0.942
INT_17	SCF ubiquitin ligase complex	0.6	0.0185	0.891		INT_20	Egg coat	1	0.0215	0.927
INT_17	SLAC complex	0.4	0.0346331	0.629		INT_20	Fc receptor complex	1	0.0345	0.52
INT_17	STAGA complex	0.4	0.0135443	0.95		INT_20	Fc-epsilon receptor I complex	1	0.0075	1.105
INT_17	SWI/SNF superfamily-type complex	0.8	0.023	0.7225		INT_20	Female germ cell nucleus	1	0.0385	1.115
INT_17	Secondary lysosome	0.6	0.028	0.67		INT_20	Flagellum attachment zone	1	0.008	0.561
INT_17	Secretory granule	0.8	0.01	1.169		INT_20	Germ cell nucleus	1	0.0545	1.052
INT_17	Secretory vesicle	0.8	0.047	1.263		INT_20	Germinal vesicle	1	0.0385	1.115
INT_17	Side of membrane	0.6	0.012	0.753		INT_20	Golgi lumen	1	0.018	0.668
INT_17	Survivin complex	0.6	0.0245	0.852		INT_20	Golgi trans cisterna	1	0.0235	0.624
INT_17	Swr1 complex	0.6	0.00744045	0.719		INT_20	Gut granule	1	0.0125	0.509
INT_17	TTT complex	0.4	0.0406182	0.7085		INT_20	Immunological synapse	1	0.0375	0.64
INT_17	Vacuolar membrane	0.6	0.0475	0.917		INT_20	Late recombination nodule	1	0.005	0.832
INT_17	Vesicle tethering complex	0.8	0.018	0.9145		INT_20	Ooplasm	1	0.024	1.277
INT_17	acetyl-CoA carboxylase complex	0.6	0.0124206	0.676		INT_20	Plasma membrane part	1	0.04	3
INT_17	anaphase-promoting complex	0.6	0.0105	0.944		INT_20	Porosome	1	0.0055	0.824
INT_17	beta-galactosidase complex	0.6	0.0335	1.143		INT_20	Recombination nodule	1	0.0095	0.527
INT_17	chromosome, centromeric region	0.8	0.045	1.5		INT_20	S100A8 complex	1	0.0545	0.749
INT_17	cis-Golgi network	0.4	0.0137061	1.1235		INT_20	Set1C/COMPASS complex	1	0.0495	0.646
INT_17	interleukin-2 receptor complex	0.4	0.0373707	0.7895		INT_20	Synaptonemal complex	1	0.044	0.653
INT_17	interleukin-27 complex	0.4	0.0549597	0.874		INT_20	Synaptonemal structure	1	0.044	0.653
INT_17	low-density lipoprotein particle	0.6	0.0345	1.313		INT_20	Vitelline envelope	1	0.0045	0.505
INT_17	low-density lipoprotein receptor complex	0.6	0.022	0.94		INT_20	Zymogen granule	1	0.0215	0.942
INT_17	monolayer-surrounded lipid storage body	0.4	0.0226036	1.0445		INT_20	cAMP-dependent protein kinase complex	1	0.045	0.625
INT_17	nucleotide-activated protein kinase complex	0.6	0.038	0.603		INT_20	cofilin-actin rod	1	0.0075	0.564
INT_17	protein-DNA complex	1	0.007	0.861		INT_20	cyclic-nucleotide phosphodiesterase complex	1	0.014	0.903
INT_18	CST complex	0.4	0.0302866	0.992		INT_20	interleukin-1 receptor complex	1	0.0375	0.523
INT_18	Chromatin silencing complex	0.4	0.0220325	0.561		INT_20	light-harvesting complex, core complex	1	0.0155	0.642
INT_18	DNA helicase complex	0.6	0.031	0.898		INT_20	pre-B cell receptor complex	1	0.013	0.721
INT_18	Kinesin complex	0.6	0.0555	0.776		INT_20	trans-Golgi network membrane	1	0.011	1.378
INT_18	Male pronucleus	0.4	0.0336182	0.694		INT_21	5-lipoxygenase complex	1	0.0135	1.217
INT_18	Plasma membrane-derived chromatophore	0.4	0.0392419	0.987		INT_21	ATP-binding cassette (ABC) transporter complex	1	0.0175	1.148
INT_18	Xanthophore	0.4	0.00248281	1.165		INT_21	ATPase dependent transmembrane transport complex	1	0.02	1.253
INT_19	Amylin receptor complex	0.4	0.00992945	1.063		INT_21	ATPase inhibitor complex	1	0.026	0.562
INT_19	Amylin receptor complex 1	0.4	0.0121763	1.153		INT_21	Acid phosphatase complex	1	0.0235	0.792
INT_19	Calcitonin family receptor complex	0.4	0.00932095	0.931		INT_21	Acidocalcisome	1	0.012	0.613
INT_19	MKS complex	0.4	0.018358	0.715		INT_21	Acrosomal matrix	1	0.0045	0.833
INT_19	SLAC complex	0.4	0.030643	0.952		INT_21	Acrosomal membrane	1	0.0135	0.813
INT_19	Tumor necrosis factor receptor superfamily complex	0.6	0.00421278	0.724		INT_21	Acrosomal vesicle	1	0.044	1.148
INT_20	Acetyltransferase complex	0.8	0.046	0.7275		INT_21	Actin cortical patch	1	0.0375	0.635
INT_20	Activin receptor complex	0.6	0.000216996	0.694		INT_21	Actin cytoskeleton-regulatory complex	1	0.0125	0.583
INT_20	B cell receptor complex	0.6	0.042	0.675		INT_21	Activin A complex	1	0.0385	0.594
INT_20	Histone acetyltransferase complex	0.8	0.0195	0.7335		INT_21	Actomyosin contractile ring	1	0.038	0.748
INT_20	Histone deacetylase complex	1	0.0055	0.708		INT_21	Amphisome	1	0.0185	0.863
INT_20	Homomeric SMAD protein complex	0.4	0.00636887	0.6625		INT_21	AnxA2-p11 complex	1	0.0015	1.768
INT_20	MKS complex	0.4	0.0482072	1.028		INT_21	Apical plasma membrane	1	0.0455	4
INT_20	Matrilin complex	0.4	0.0312916	1.068		INT_21	Apical recycling endosome	1	0.0155	0.606
INT_20	Nuclear body	0.8	0.03	0.9315		INT_21	Apoplast	1	0.042	1.601
INT_20	SMAD protein complex	0.6	0.0435	1.452		INT_21	Apoptosome	1	0.036	0.727
INT_20	Ski complex	0.6	0.02492	0.916		INT_21	Attachment organelle	1	0.009	0.765
INT_20	Survivin complex	0.6	0.029	0.998		INT_21	Azurophil granule	1	0.014	1.338
INT_20	VEGF-A complex	0.8	0.004	0.7755		INT_21	Azurophil granule membrane	1	0.002	1.092
INT_20	interleukin-27 complex	0.4	0.052326	0.6465		INT_21	Basolateral plasma membrane	1	0.033	3
INT_21	Autosome	0.428571	0.0145	0.926		INT_21	Bicellular tight junction	1	0.043	0.872
INT_21	Axoneme	0.571429	0.0035	0.615		INT_21	Bleb	1	0.029	1.273
INT_21	BRCA1-Rad51 complex	0.285714	0.00210306	0.955		INT_21	Blood microparticle	1	0.0065	1.423
INT_21	CHRAC	0.571429	0.012	0.98		INT_21	Brush border	1	0.043	1.071
INT_21	CLRC complex	0.285714	0.00359763	0.9875		INT_21	Brush border membrane	1	0.0185	0.699
INT_21	CMG complex	0.285714	0.0548012	1.139		INT_21	BtuCD complex	1	0.0025	0.517
INT_21	Catenin complex	0.428571	0.052	0.892		INT_21	COPI vesicle coat	1	0.055	0.999
INT_21	Cdc73/Paf1 complex	0.428571	0.015	1.045		INT_21	COPI-coated vesicle membrane	1	0.055	0.999
INT_21	Cellular bud	0.285714	0.0106763	0.7145		INT_21	COPII-coated ER to Golgi transport vesicle	1	0.047	0.684
INT_21	Chaperone complex	0.428571	0.0465	0.647		INT_21	Calpain complex	1	0.041	1.369
INT_21	Ciliary plasm	0.571429	0.0035	0.615		INT_21	Calprotectin complex	1	0.0165	1.244
INT_21	Cul2-RING ubiquitin ligase complex	0.285714	0.0402171	1.4085		INT_21	Cell envelope	1	0.0445	1.017
INT_21	Cul3-RING ubiquitin ligase complex	0.285714	0.0410093	1.4145		INT_21	Cell plate	1	0.029	0.58
INT_21	Cul4-RING E3 ubiquitin ligase complex	0.428571	0.023	1.328		INT_21	Cell surface furrow	1	0.0335	0.735
INT_21	Cul4A-RING E3 ubiquitin ligase complex	0.428571	0.0215	1.323		INT_21	Cell trailing edge	1	0.021	0.596
INT_21	Cul4B-RING E3 ubiquitin ligase complex	0.285714	0.00300721	0.9725		INT_21	Cellulose synthase complex	1	0.025	0.835
INT_21	Cyclin D1-CDK4 complex	0.285714	0.00662204	1.2395		INT_21	Chloride channel complex	1	0.0375	1.055
INT_21	Cyclin D2-CDK4 complex	0.285714	0.00358498	0.578		INT_21	Chloroplast envelope	1	0.044	0.524
INT_21	DNA gyrase complex	0.428571	0.019	0.528		INT_21	Chloroplast outer membrane translocon	1	0.001	0.855
INT_21	DNA replication factor A complex	0.428571	0.01	1.681		INT_21	Chromaffin granule	1	0.0155	1.925
INT_21	DNA topoisomerase type II (double strand cut, ATP-hydrolyzing) complex	0.428571	0.019	0.528		INT_21	Chromaffin granule membrane	1	0.0055	1.519
INT_21	DUBm complex	0.285714	0.00772421	0.716		INT_21	Chromoplast	1	0.0125	0.656
INT_21	Delta1 complex	0.428571	0.0365	0.99		INT_21	Chromoplast envelope	1	0.0015	0.583
INT_21	ERCC4-ERCC1 complex	0.285714	0.0404994	1.7995		INT_21	Chromoplast membrane	1	0.0015	0.583
INT_21	ESC/E(Z) complex	0.571429	0.011	1.0795		INT_21	Chylomicron	1	0.022	0.643
INT_21	Early recombination nodule	0.285714	0.00170524	1.123		INT_21	Ciliary membrane	1	0.0275	0.507
INT_21	Endodeoxyribonuclease complex	0.428571	0.00583158	1.462		INT_21	Cluster of actin-based cell projections	1	0.0535	1.072
INT_21	Growth hormone receptor complex	0.285714	0.0176166	0.9395		INT_21	Complement component C1q complex	1	0.033	1.827
INT_21	Histone methyltransferase complex	0.571429	0.05	1.3825		INT_21	Connexin complex	1	0.0335	0.725
INT_21	Holliday junction resolvase complex	0.285714	0.037648	1.771		INT_21	Contractile ring	1	0.053	0.868
INT_21	INO80-type complex	0.428571	0.015	1.121		INT_21	Contractile vacuole	1	0.017	0.632
INT_21	ISWI-type complex	0.571429	0.0305	1.076		INT_21	Contractile vacuole complex	1	0.021	0.546
INT_21	Intercellular bridge	0.428571	0.0109256	1.34		INT_21	Cornified envelope	1	0.0185	5
INT_21	LUBAC complex	0.285714	0.054321	0.83		INT_21	Cortical granule	1	0.0165	0.897
INT_21	Lamin filament	0.285714	0.0107305	0.8375		INT_21	Cytoneme	1	0.0145	0.872
INT_21	Late recombination nodule	0.285714	0	0.8235		INT_21	Cytoplasmic dynein complex	1	0.0535	0.771
INT_21	Lateral element	0.285714	0.0431231	1.484		INT_21	Cytoplasmic vesicle part	1	0.04	4
INT_21	MLL1 complex	0.428571	0.0135	1.199		INT_21	Decoy receptor complex	1	0.036	1.101
INT_21	MLL1/2 complex	0.428571	0.0145	1.193		INT_21	Dense body	1	0.0305	0.635
INT_21	Meiotic cohesin complex	0.285714	0.0240639	1.0205		INT_21	Dense core granule	1	0.0285	0.545
INT_21	Microbody lumen	0.285714	0.014556	0.8575		INT_21	Dinoflagellate cingulum	1	0.029	0.749
INT_21	Midbody	0.428571	0.033	1.565		INT_21	Dystroglycan complex	1	0.038	0.968
INT_21	Mismatch repair complex	0.428571	0.0155	0.986		INT_21	EGO complex	1	0.0515	0.558
INT_21	Mitochondrial outer membrane translocase complex	0.428571	0.0231426	0.897		INT_21	EMILIN complex	1	0.0305	1.241
INT_21	MutLalpha complex	0.285714	0.0317618	1.4565		INT_21	ER to Golgi transport vesicle membrane	1	0.0185	0.553
INT_21	MutLbeta complex	0.285714	0.0184898	0.9215		INT_21	ESCRT I complex	1	0.033	1.642
INT_21	MutLgamma complex	0.285714	0.0200986	0.8465		INT_21	ESCRT II complex	1	0.025	1.502
INT_21	MutSalpha complex	0.285714	0.0444795	1.5345		INT_21	ESCRT III complex	1	0.0445	1.751
INT_21	MutSbeta complex	0.285714	0.0320192	1.4135		INT_21	ESCRT IV complex	1	0.018	1.008
INT_21	NELF complex	0.428571	0.0278101	0.952		INT_21	ESCRT-0 complex	1	0.031	1.66
INT_21	Nuclear heterochromatin	0.428571	0.0355	0.721		INT_21	Early endosome membrane	1	0.013	4
INT_21	Nuclear replication fork	0.428571	0.0105	1.663		INT_21	Ecsit-NDUFAF1 complex	1	0.001	1.213
INT_21	Nuclear replisome	0.428571	0.01	1.68		INT_21	Egg coat	1	0.0145	0.703
INT_21	Nucleolar chromatin	0.285714	0.0523111	0.866		INT_21	Elastic fiber	1	0.0285	0.821
INT_21	Nucleosome	0.571429	0.051	1.2115		INT_21	Electron transfer flavoprotein complex	1	0.039	0.737
INT_21	Ooplasm	0.285714	0.050232	0.6885		INT_21	Endocytic patch	1	0.0395	0.624
INT_21	Outer mitochondrial membrane protein complex	0.428571	0.03	0.823		INT_21	Endocytic vesicle membrane	1	0.042	0.935
INT_21	P-TEFb complex	0.428571	0.0235	1.361		INT_21	Endolysosome membrane	1	0.0145	0.772
INT_21	PCNA-p21 complex	0.285714	0	0.855		INT_21	Endoplasmic reticulum exit site	1	0.036	0.568
INT_21	PcG protein complex	0.571429	0.041	1.2775		INT_21	Endoplasmic reticulum subcompartment	1	0.037	0.536
INT_21	Pericentric heterochromatin	0.428571	0.01	1.092		INT_21	Endoplasmic reticulum tubular network	1	0.0375	0.553
INT_21	Perineuronal net	0.571429	0.00377269	0.731		INT_21	Endoplasmic reticulum-Golgi intermediate compartment	1	0.038	0.571
INT_21	Perisynaptic extracellular matrix	0.571429	0.00373652	0.7275		INT_21	Endoplasmic reticulum-plasma membrane contact site	1	0.0255	0.823
INT_21	Perisynaptic space	0.571429	0.00423652	0.679		INT_21	Endosomal part	1	0.013	4
INT_21	Peroxisomal matrix	0.285714	0.014556	0.8575		INT_21	Endothelial microparticle	1	0.0055	1.308
INT_21	Piccolo NuA4 histone acetyltransferase complex	0.285714	0.0540487	0.6495		INT_21	Epididymosome	1	0.0075	1.007
INT_21	Plasma membrane bounded cell projection cytoplasm	0.571429	0.007	0.5895		INT_21	External side of plasma membrane	1	0.008	5
INT_21	Protein complex involved in cell-matrix adhesion	0.428571	0.0425	0.848		INT_21	Extracellular region part	1	0.021	5
INT_21	RNA polymerase II, holoenzyme	0.428571	0.0155	1.057		INT_21	Extrinsic component of endosome membrane	1	0.0005	4
INT_21	Rad17 RFC-like complex	0.285714	0.00917628	1.503		INT_21	Extrinsic component of external side of plasma membrane	1	0.0005	5
INT_21	Recombination nodule	0.428571	5.4249e-05	0.974		INT_21	Extrinsic component of organelle membrane	1	0.001	4
INT_21	Replication inhibiting complex	0.285714	0.0050913	1.134		INT_21	Eyespot apparatus	1	0.0155	0.881
INT_21	Ribonuclease H2 complex	0.285714	0.0410143	1.208		INT_21	F-actin capping protein complex	1	0.0255	1.288
INT_21	Ribonucleoprotein complex	1	0.0285	1.2		INT_21	FAR/SIN/STRIPAK complex	1	0.0265	0.874
INT_21	SAS acetyltransferase complex	0.285714	0.0531725	0.6335		INT_21	Fc receptor complex	1	0.034	1.163
INT_21	SCF ubiquitin ligase complex	0.428571	0.053	2.013		INT_21	Flotillin complex	1	0.032	2.56
INT_21	SCF-Skp2 ubiquitin ligase complex	0.285714	0.0162373	1.2765		INT_21	G protein-coupled receptor heterodimeric complex	1	0.0035	0.582
INT_21	SLAC complex	0.285714	0.0174484	0.69		INT_21	GCH1 complex	1	0.026	0.709
INT_21	SOSS complex	0.285714	0.0110741	0.9945		INT_21	Gerontoplast	1	0.003	1.021
INT_21	STAGA complex	0.285714	0.0424498	1.3185		INT_21	Giant axon	1	0.023	0.587
INT_21	SUMO activating enzyme complex	0.285714	0.0504498	0.599		INT_21	Glucosidase complex	1	0.0275	0.584
INT_21	SUMO-targeted ubiquitin ligase complex	0.285714	0.0236654	1.4825		INT_21	Glycocalyx	1	0.0225	0.87
INT_21	SWI/SNF complex	0.571429	0.028	1.084		INT_21	Glycoprotein network	1	0.011	1.081
INT_21	Septin cytoskeleton	0.428571	0.0325	0.76		INT_21	Golgi stack	1	0.055	0.646
INT_21	Site of DNA damage	0.428571	0.017	1.652		INT_21	Growing cell tip	1	0.016	0.603
INT_21	Site of double-strand break	0.428571	0.012	1.383		INT_21	Hemidesmosome	1	0.0235	0.594
INT_21	Slx1-Slx4 complex	0.285714	0.0286926	1.008		INT_21	Heparanase complex	1	0.018	0.99
INT_21	Sm-like protein family complex	0.571429	0.0495	1.1425		INT_21	Heterochromatin domain	1	0.0535	0.603
INT_21	Small nuclear ribonucleoprotein complex	0.571429	0.039	1.1785		INT_21	Histone locus body	1	0.036	0.795
INT_21	Small nucleolar ribonucleoprotein complex	0.428571	0.033	1.276		INT_21	Immunological synapse	1	0.041	0.7
INT_21	Syp1 complex	0.285714	0.0358657	0.947		INT_21	Inhibin B complex	1	0.0095	0.515
INT_21	Tenascin complex	0.428571	0.021	0.586		INT_21	Integrin alpha4-beta1 complex	1	0.021	1.19
INT_21	Thrombospondin complex	0.428571	0.015	0.574		INT_21	Integrin alpha5-beta1 complex	1	0.0405	0.568
INT_21	Transcription elongation factor complex	0.571429	0.022	1.5395		INT_21	Integrin alphav-beta3 complex	1	0.0365	1.17
INT_21	Transcriptionally silent chromatin	0.285714	0.0489448	0.9055		INT_21	Integrin alphav-beta5 complex	1	0.0175	0.827
INT_21	UBC13-MMS2 complex	0.285714	0.0106826	0.9645		INT_21	Interstitial matrix	1	0.01	0.653
INT_21	UFD1-NPL4 complex	0.285714	0.0416231	0.988		INT_21	Invadopodium	1	0.053	1.075
INT_21	VCP-NPL4-UFD1 AAA ATPase complex	0.285714	0.00810395	0.802		INT_21	Keratin filament	1	0.0205	0.707
INT_21	XY body	0.285714	0.0396083	1.262		INT_21	Lamellar body	1	0.029	1.02
INT_21	anaphase-promoting complex	0.428571	0.0405	1.846		INT_21	Lamellar body membrane	1	0.0025	0.561
INT_21	carboxy-terminal domain protein kinase complex	0.428571	0.036	1.315		INT_21	Late endosome membrane	1	0.034	1.136
INT_21	clathrin-coated endocytic vesicle	0.428571	0.0125	0.803		INT_21	Lateral plasma membrane	1	0.014	4
INT_21	cyclin-dependent protein kinase activating kinase holoenzyme complex	0.285714	0.0403607	1.173		INT_21	Lateral shield	1	0.001	0.874
INT_21	cyclin/CDK positive transcription elongation factor complex	0.428571	0.0295	1.342		INT_21	Leaflet of membrane bilayer	1	0.0175	1.33
INT_21	pre-B cell receptor complex	0.285714	0.0327717	0.91		INT_21	Left caudal flagellum	1	0.001	0.82
INT_21	ribonucleoside-diphosphate reductase complex	0.428571	0.0365	1.285		INT_21	Lysosomal lumen	1	0.0255	0.635
INT_21	senescence-associated heterochromatin focus	0.285714	0.0402469	1.2745		INT_21	Macropinosome	1	0.0285	0.804
INT_21	single-stranded DNA-binding protein complex	0.428571	0.017	0.858		INT_21	Main axon	1	0.0505	0.508
INT_21	synapse-associated extracellular matrix	0.571429	0.00373652	0.7265		INT_21	Mast cell granule	1	0.0045	2
INT_22	9+0 non-motile cilium	0.6	0.012	0.526		INT_21	Matrilin complex	1	0.02	1.032
INT_22	AMPA glutamate receptor complex	0.6	0.028671	0.968		INT_21	Melanosome	1	0.054	0.782
INT_22	Actin filament bundle	0.6	0.0235	0.629		INT_21	Membrane attack complex	1	0.024	1.319
INT_22	Activin complex	0.6	0.0157869	0.78		INT_21	Microfibril	1	0.032	1.119
INT_22	Actomyosin	0.6	0.032	0.775		INT_21	Microtubule plus-end	1	0.0445	0.551
INT_22	Adherens junction	0.6	0.0405	0.792		INT_21	Middle lamella	1	0.0105	0.692
INT_22	Apical complex	0.8	0.046	1.4095		INT_21	Mitochondrial part	1	0.038	2
INT_22	Apical dendrite	0.6	0.00459398	0.94		INT_21	Mitochondrial processing peptidase complex	1	0.0235	0.514
INT_22	Apical part of cell	0.8	0.0495	1.411		INT_21	Motile cilium	1	0.0535	4
INT_22	Asymmetric synapse	0.6	0.0145	1.172		INT_21	Mucin granule	1	0.0045	0.566
INT_22	Autolysosome	0.6	0.0356587	0.965		INT_21	Multimerin complex	1	0.023	0.775
INT_22	Axolemma	0.4	0.0281628	1.5695		INT_21	Multivesicular body membrane	1	0.0125	1.388
INT_22	Axon	0.8	0.0235	1.92		INT_21	Myelin sheath	1	0.042	0.523
INT_22	Axon cytoplasm	0.4	0.0295192	1.781		INT_21	Myosin XI complex	1	0.013	0.799
INT_22	Axon initial segment	0.4	0.0398607	0.7205		INT_21	Myosin filament	1	0.031	0.553
INT_22	Axon terminus	0.8	0.0015	1.05		INT_21	NLRP3 inflammasome complex	1	0.0335	1.095
INT_22	Axonal growth cone	0.6	0.0139135	0.625		INT_21	Nuclear outer membrane	1	0.0215	0.634
INT_22	B cell receptor complex	0.6	0.043	0.769		INT_21	Organelle membrane contact site	1	0.055	1.027
INT_22	BMP receptor complex	0.4	0.0163878	0.709		INT_21	Osmiophilic body	1	0.003	0.539
INT_22	Calcitonin family receptor complex	0.4	0.0251777	0.884		INT_21	Outer acrosomal membrane	1	0.006	0.771
INT_22	Calcium channel complex	0.6	0.04	1.205		INT_21	Pellicle	1	0.019	0.899
INT_22	Cargo receptor complex	0.6	0.0295	0.581		INT_21	Phagocytic cup	1	0.0325	3
INT_22	Caspase complex	0.6	0.032	1.318		INT_21	Phagocytic vesicle membrane	1	0.018	1.04
INT_22	Catalase complex	0.6	0.0285	0.998		INT_21	Phagolysosome	1	0.046	1.093
INT_22	Catenin complex	0.6	0.021	0.672		INT_21	Phagophore	1	0.043	0.554
INT_22	Caveola	0.6	0.015	0.976		INT_21	Phosphopyruvate hydratase complex	1	0.0525	1.825
INT_22	Cell body	0.8	0.016	1.741		INT_21	Photoreceptor cell cilium	1	0.042	0.567
INT_22	Cell leading edge	0.6	0.0375	1.45		INT_21	Photoreceptor outer segment	1	0.026	0.618
INT_22	Cell projection membrane	0.6	0.012	0.974		INT_21	Photosynthetic membrane	1	0.052	1.014
INT_22	Centrosome	0.8	0.0265	0.7085		INT_21	Photosystem	1	0.0445	1.019
INT_22	Cilium	0.8	0.0305	0.914		INT_21	Photosystem I	1	0.025	0.59
INT_22	Clathrin complex	0.6	0.04	1.022		INT_21	Photosystem II	1	0.0355	0.953
INT_22	Cluster of actin-based cell projections	0.6	0.03454	0.701		INT_21	Photosystem II oxygen evolving complex	1	0.0185	0.749
INT_22	Compact myelin	0.4	0.0076582	1.9215		INT_21	Phragmoplast	1	0.0185	0.795
INT_22	Contractile actin filament bundle	0.6	0.0205	0.629		INT_21	Pinosome	1	0.0325	0.843
INT_22	Cortical actin cytoskeleton	0.6	0.044	1.045		INT_21	Pituitary gonadotropin complex	1	0.0325	0.741
INT_22	Cortical granule	0.4	0.00812204	1.0295		INT_21	Plasma membrane part	1	0.0455	5
INT_22	Cul4-RING E3 ubiquitin ligase complex	0.6	0.0147671	1.059		INT_21	Plasmodesma	1	0.023	0.993
INT_22	Cul4A-RING E3 ubiquitin ligase complex	0.6	0.013777	1.064		INT_21	Plastid envelope	1	0.0475	0.512
INT_22	Cul5-RING ubiquitin ligase complex	0.4	0.0054168	0.5755		INT_21	Plastid nucleoid	1	0.012	0.553
INT_22	Cytochrome complex	0.6	0.04	0.983		INT_21	Plastid stroma	1	0.032	0.758
INT_22	Cytoplasmic stress granule	0.6	0.029	0.554		INT_21	Podosome	1	0.044	0.795
INT_22	Cytoplasmic vesicle membrane	0.6	0.0525	0.751		INT_21	Pollen aperture	1	0.0025	0.503
INT_22	DNA polymerase processivity factor complex	0.8	0.0205	1.2325		INT_21	Pollen tube	1	0.0225	1.79
INT_22	Dendrite	0.8	0.034	1.6365		INT_21	Pollen tube tip	1	0.0145	0.677
INT_22	Dendritic lamellar body	0.4	0.0262965	1.5495		INT_21	Pollen wall	1	0.02	0.614
INT_22	Dendritic spine	0.6	0.042	1.245		INT_21	Presynaptic membrane	1	0.035	0.614
INT_22	Dendritic tree	0.8	0.0345	1.643		INT_21	Primary cell wall	1	0.018	1.058
INT_22	Dense body	0.4	0.0360093	1.104		INT_21	Primary lysosome	1	0.019	1.402
INT_22	Distal axon	0.8	0.0055	1.381		INT_21	Prospore contractile ring	1	0.0265	0.522
INT_22	Dynein complex	0.8	0.014	0.8915		INT_21	Proteasome activator complex	1	0.0305	0.815
INT_22	Early endosome	0.6	0.037	0.973		INT_21	Pseudopodium	1	0.0445	0.888
INT_22	Endoplasmic reticulum chaperone complex	0.6	0.011	0.897		INT_21	RISC-loading complex	1	0.023	0.631
INT_22	Endosome membrane	0.6	0.034	0.982		INT_21	RNA nuclear export complex	1	0.0235	0.625
INT_22	Excitatory synapse	0.6	0.0114256	0.853		INT_21	Retromer complex	1	0.045	0.87
INT_22	Exocytic vesicle	0.6	0.044	1.38		INT_21	Ripoptosome	1	0.0145	0.632
INT_22	Extrinsic component of plasma membrane	0.8	0.01	0.818		INT_21	Root hair	1	0.0365	1.819
INT_22	Fc receptor complex	0.4	0.0529547	0.8245		INT_21	Ruffle membrane	1	0.0495	0.652
INT_22	Fibrinogen complex	0.6	0.0095	0.75		INT_21	Ryanodine receptor complex	1	0.0495	1.007
INT_22	G protein-coupled receptor complex	0.8	0.008	1.3765		INT_21	S-layer	1	0.019	0.523
INT_22	GABA receptor complex	0.8	0.000742556	0.8095		INT_21	STING complex	1	0.0435	0.901
INT_22	GABA-A receptor complex	0.6	0.00694045	0.729		INT_21	Sarcoglycan complex	1	0.017	0.855
INT_22	GAIT complex	0.6	0.016	1.685		INT_21	Secondary cell wall	1	0.023	1.061
INT_22	GCH1 complex	0.4	0.0384696	1.0975		INT_21	Secretory granule membrane	1	0.0265	1.496
INT_22	GO:0000793	0.8	0.01	0.8045		INT_21	Serine protease inhibitor complex	1	0.0395	1.674
INT_22	GO:0000794	0.6	0.0175	0.712		INT_21	Signal recognition particle receptor complex	1	0.039	0.559
INT_22	Gap junction	0.6	0.02	1.181		INT_21	Smooth endoplasmic reticulum	1	0.0405	0.672
INT_22	Giant axon	0.4	0.0289104	0.9455		INT_21	Sorting endosome	1	0.033	0.801
INT_22	Glial cytoplasmic inclusion	0.4	0.00777846	0.789		INT_21	Specific granule	1	0.0135	1.621
INT_22	Glial filament	0.4	0.00147648	0.608		INT_21	Sperm head	1	0.033	0.865
INT_22	Glucose transporter complex	0.8	0.0025	0.751		INT_21	Sperm plasma membrane	1	0.013	0.906
INT_22	Glutamatergic synapse	0.6	0.0179075	0.956		INT_21	Spindle midzone	1	0.0455	0.527
INT_22	Golgi subcompartment	0.6	0.0365	0.907		INT_21	Spine apparatus	1	0.037	0.909
INT_22	Growth cone	0.6	0.0135	1.334		INT_21	Subapical complex	1	0.0415	0.888
INT_22	Hemoglobin complex	0.6	0.0415	0.81		INT_21	Symplast	1	0.0255	1.138
INT_22	INA complex	0.4	0.0490537	0.8225		INT_21	Synaptic cleft	1	0.0405	0.568
INT_22	ISWI-type complex	0.6	0.039	0.793		INT_21	Syntrophin complex	1	0.02	0.678
INT_22	IgG immunoglobulin complex	0.6	0.0265	1.544		INT_21	TRC complex	1	0.055	0.613
INT_22	IgM immunoglobulin complex	0.6	0.0195	1.296		INT_21	TSC1-TSC2 complex	1	0.0545	0.554
INT_22	Integrin alpha4-beta1 complex	0.4	0.0358955	0.7405		INT_21	TTT complex	1	0.0315	1.177
INT_22	Intermediate filament	0.8	0.0515	1.921		INT_21	Tertiary granule	1	0.0085	1.787
INT_22	Intrinsic component of organelle membrane	0.6	0.0365	1.047		INT_21	Thrombospondin complex	1	0.045	1.596
INT_22	Ionotropic glutamate receptor complex	0.6	0.0323282	1.105		INT_21	Thylakoid	1	0.0545	1.03
INT_22	Ire1 complex	0.6	0.0075	0.843		INT_21	Thylakoid membrane	1	0.034	0.704
INT_22	Lamellar body	0.4	0.0484746	1.443		INT_21	Transport vesicle membrane	1	0.05	0.549
INT_22	Late endosome	0.8	0.011	1.418		INT_21	Uropod	1	0.019	0.612
INT_22	Leading edge membrane	0.4	0.0469646	1.547		INT_21	Vacuolar lumen	1	0.034	0.63
INT_22	Lewy body	0.6	0.0320593	1.056		INT_21	Ventral disc	1	0.0075	1.425
INT_22	Lewy neurite	0.4	0.0203313	1.4275		INT_21	Ventral disc microtubule array	1	0.0005	0.859
INT_22	Lipid droplet	0.6	0.0355	0.752		INT_21	Vesicle lumen	1	0.023	0.769
INT_22	Lipoprotein particle	0.6	0.046	0.93		INT_21	Virion	1	0.0345	0.676
INT_22	Lysosomal lumen	0.4	0.0145379	1.089		INT_21	Vitelline envelope	1	0.006	0.7
INT_22	Lysosomal membrane	0.6	0.015	1.416		INT_21	W chromosome	1	0.0175	0.568
INT_22	Lytic vacuole membrane	0.6	0.015	1.416		INT_21	Weibel-Palade body	1	0.009	0.634
INT_22	MHC class I peptide loading complex	0.4	0.0441083	0.847		INT_21	Yolk	1	0.0095	0.631
INT_22	Meiotic spindle	0.4	0.0514101	0.985		INT_21	Yolk granule	1	0.008	0.682
INT_22	Melanosome	0.6	0.0486669	0.802		INT_21	Z chromosome	1	0.023	0.731
INT_22	Membrane part	0.8	0.0055	3		INT_21	Z disc	1	0.0535	0.881
INT_22	Microvillus	0.6	0.0360914	0.679		INT_21	Zonula adherens	1	0.0195	0.641
INT_22	Mitochondrial outer membrane	0.6	0.05	1.189		INT_21	beta-N-acetylhexosaminidase complex	1	0.0545	0.509
INT_22	Mitochondrial permeability transition pore complex	0.6	0.008	1.278		INT_21	cation-transporting ATPase complex	1	0.0055	0.882
INT_22	Mitochondrial respirasome	0.6	0.035	1.156		INT_21	cell-cell adherens junction	1	0.001	4
INT_22	Multivesicular body	0.6	0.0245	1.154		INT_21	chaperonin-containing T-complex	1	0.05	0.565
INT_22	Myelin sheath	0.4	0.0544101	2.5		INT_21	death-inducing signaling complex	1	0.0255	0.699
INT_22	Neurofibrillary tangle	0.6	0.0107968	0.788		INT_21	follicle-stimulating hormone complex	1	0.0315	0.719
INT_22	Neurofilament	0.6	0.0349344	2.182		INT_21	glycerol-3-phosphate dehydrogenase complex	1	0.0405	0.748
INT_22	Neuromuscular junction	0.6	0.022	0.917		INT_21	high-density lipoprotein particle	1	0.0115	0.511
INT_22	Neuron projection membrane	0.4	0.031143	1.559		INT_21	insulin-like growth factor binding protein complex	1	0.036	0.928
INT_22	Neuron projection terminus	0.8	0.002	1.156		INT_21	interleukin-1 receptor complex	1	0.037	0.982
INT_22	Neuron spine	0.6	0.043	1.244		INT_21	interleukin-27 complex	1	0.0325	0.606
INT_22	Neuron to neuron synapse	0.6	0.0155	1.189		INT_21	interleukin-6 receptor complex	1	0.0165	0.623
INT_22	Neuronal cell body	0.8	0.00555289	1.2755		INT_21	light-harvesting complex	1	0.0355	0.786
INT_22	Neurotransmitter receptor complex	0.6	0.012	1.275		INT_21	mitochondrion-derived vesicle	1	0.0175	0.713
INT_22	Node of Ranvier	0.4	0.00288063	1.216		INT_21	monolayer-surrounded lipid storage body	1	0.0145	0.851
INT_22	Nonhomologous end joining complex	0.6	0.0375	0.75		INT_21	phospholipid-translocating ATPase complex	1	0.018	1.474
INT_22	Nuclear body	0.8	0.0335	1.0265		INT_21	plant-type cell wall	1	0.047	1.302
INT_22	Nuclear cyclin-dependent protein kinase holoenzyme complex	0.6	0.0295	1.105		INT_21	plant-type vacuole	1	0.0365	1.31
INT_22	Nuclear envelope	1	0.0225	1.254		INT_21	plant-type vacuole membrane	1	0.0315	1.37
INT_22	Nuclear envelope lumen	0.4	0.0422171	0.737		INT_21	plastid-encoded plastid RNA polymerase complex	1	0.017	0.841
INT_22	Nuclear heterochromatin	0.6	0.0085	0.62		INT_21	plastid-encoded plastid RNA polymerase complex A	1	0.016	0.825
INT_22	Nuclear membrane	0.8	0.022	1.0855		INT_21	sodium:potassium-exchanging ATPase complex	1	0.001	0.881
INT_22	Nuclear part	0.8	0.0455	4		INT_21	succinate-CoA ligase complex	1	0.021	0.634
INT_22	Organelle subcompartment	0.6	0.0515	0.9		INT_21	tetraspanin-enriched microdomain	1	0.0135	0.827
INT_22	PCNA complex	0.8	0.0205	1.231		INT_21	triglyceride-rich plasma lipoprotein particle	1	0.051	0.7
INT_22	PTEN phosphatase complex	0.6	0.0245	1.146		INT_21	vacuole-isolation membrane contact site	1	0.009	0.689
INT_22	Palmitoyltransferase complex	0.6	0.0165	0.793		INT_21	very-low-density lipoprotein particle	1	0.046	0.69
INT_22	Paranode region of axon	0.4	0.00264555	1.4875		INT_22	AIM2 inflammasome complex	1	0.0115	0.606
INT_22	Perikaryon	0.6	0.00018083	0.808		INT_22	AP-1 adaptor complex	1	0.035	0.854
INT_22	Phagocytic vesicle	0.6	0.024	0.786		INT_22	ASTRA complex	1	0.0195	0.578
INT_22	Phosphatidylinositol phosphate phosphatase complex	0.6	0.0275	1.252		INT_22	ATR-ATRIP complex	1	0.014	0.697
INT_22	Photoreceptor inner segment	0.4	0.0229451	0.9515		INT_22	BRCA1-BARD1 complex	1	0.014	0.699
INT_22	Pick body	0.4	0.00221156	0.929		INT_22	BRISC complex	1	0.0075	0.953
INT_22	Pigment granule	0.6	0.0531162	0.803		INT_22	Bacterial biofilm matrix	1	0.016	0.611
INT_22	Pituitary gonadotropin complex	0.6	0.00695037	0.684		INT_22	Biofilm matrix	1	0.0205	1.234
INT_22	Plasma lipoprotein particle	0.6	0.045	0.926		INT_22	CENP-A containing chromatin	1	0.0095	1.355
INT_22	Plasma membrane raft	0.6	0.0145	0.99		INT_22	CENP-A containing nucleosome	1	0.0095	1.157
INT_22	Pore complex	0.6	0.028	1.274		INT_22	CENP-A recruiting complex	1	0.0085	1.329
INT_22	Postsynaptic density	0.6	0.015	1.158		INT_22	CMG complex	1	0.028	1.047
INT_22	Postsynaptic membrane	0.6	0.00844045	0.533		INT_22	Cell envelope	1	0.0415	0.857
INT_22	Postsynaptic specialization	0.6	0.013	1.167		INT_22	Central element	1	0.0135	0.984
INT_22	Potassium channel complex	0.6	0.018	1.019		INT_22	Clathrin coat of trans-Golgi network vesicle	1	0.035	0.853
INT_22	Pronucleus	0.6	0.0135	0.876		INT_22	Clathrin vesicle coat	1	0.0485	0.741
INT_22	Protein complex involved in cell-matrix adhesion	0.6	0.01	0.806		INT_22	Condensed chromosome inner kinetochore	1	0.0085	1.223
INT_22	Protein tyrosine phosphatase complex	0.6	0.013	0.716		INT_22	Condensed chromosome kinetochore	1	0.047	1.409
INT_22	Recycling endosome	0.6	0.0165	0.705		INT_22	Condensed chromosome outer kinetochore	1	0.022	0.785
INT_22	Reelin complex	0.6	0.00757909	0.782		INT_22	Condensed chromosome, centromeric region	1	0.0475	1.409
INT_22	Respiratory chain complex IV	0.6	0.015	0.707		INT_22	Condensin I complex	1	0.0235	0.882
INT_22	Rough endoplasmic reticulum	0.6	0.0455	1.114		INT_22	Condensin complex	1	0.05	0.98
INT_22	SAGA-type complex	0.6	0.0275	0.712		INT_22	Condensin core heterodimer	1	0.004	1.295
INT_22	SCF ubiquitin ligase complex	0.6	0.019	1.1		INT_22	Curli	1	0.016	0.613
INT_22	SLIK (SAGA-like) complex	0.4	0.0399746	1.0435		INT_22	Cytoplasmic replication fork	1	0.0035	1.174
INT_22	SMAD protein complex	0.6	0.0335	0.896		INT_22	Cytoplasmic replisome	1	0.0035	1.174
INT_22	Sarcoplasm	0.6	0.031	0.741		INT_22	DNA gyrase complex	1	0.047	0.501
INT_22	Sarcoplasmic reticulum	0.6	0.0225	0.724		INT_22	DNA polymerase III complex	1	0.012	0.712
INT_22	Secondary lysosome	0.6	0.02	1.08		INT_22	DNA replication factor A complex	1	0.043	1.462
INT_22	Site of polarized growth	0.6	0.0195	1.324		INT_22	DNA replication factor C complex	1	0.0205	0.823
INT_22	Somatodendritic compartment	0.8	0.04	1.7205		INT_22	DNA replication preinitiation complex	1	0.032	0.933
INT_22	Spliceosomal complex	0.8	0.042	0.7555		INT_22	DNA topoisomerase type II (double strand cut, ATP-hydrolyzing) complex	1	0.047	0.501
INT_22	Stress fiber	0.6	0.0225	0.619		INT_22	Dbf4-dependent protein kinase complex	1	0.036	0.79
INT_22	Superoxide dismutase complex	0.6	0.013	1.042		INT_22	Decoy receptor complex	1	0.0235	0.615
INT_22	Synaptic cleft	0.8	0.000371278	0.7505		INT_22	DnaB helicase complex	1	0.013	1.725
INT_22	Synaptic membrane	0.6	0.0095	0.884		INT_22	Endospore coat	1	0.0015	1.318
INT_22	Synaptic vesicle	0.6	0.036	1.379		INT_22	Endospore external encapsulating structure	1	0.0065	1.295
INT_22	Synaptonemal complex	0.4	0.0525437	0.6185		INT_22	Exosporium	1	0.006	1.315
INT_22	Synaptonemal structure	0.4	0.0525437	0.6185		INT_22	Extrachromosomal DNA	1	0.0175	0.743
INT_22	T cell receptor complex	0.6	0.0115	1.284		INT_22	Fanconi anaemia nuclear complex	1	0.0275	0.968
INT_22	TORC2 complex	0.6	0.0145	1.107		INT_22	GINS complex	1	0.024	0.758
INT_22	Taste receptor complex	0.4	0.00236255	1.117		INT_22	Glial cytoplasmic inclusion	1	0.013	0.644
INT_22	Tenascin complex	0.6	0.0165146	0.838		INT_22	Host cellular component	1	0.019	0.885
INT_22	Terminal bouton	0.6	0.0228579	0.978		INT_22	Ino80 complex	1	0.054	0.594
INT_22	Tight junction	0.8	0.0065	1.1545		INT_22	Integral component of mitochondrial inner membrane	1	0.037	0.54
INT_22	Translation initiation complex	0.6	0.0545	1.014		INT_22	Integral component of mitochondrial membrane	1	0.037	0.539
INT_22	Transport vesicle	0.8	0.011	1.136		INT_22	Interferon regulatory factor 5 complex	1	0.0125	0.532
INT_22	Type III intermediate filament	0.8	0.03	1.818		INT_22	Intracellular immature spore	1	0.009	1.858
INT_22	VEGF-A complex	0.6	0.0525	1.116		INT_22	Kinetochore microtubule	1	0.0245	0.641
INT_22	Vacuolar lumen	0.4	0.0479746	1.054		INT_22	Kinetoplast	1	0.0285	0.552
INT_22	Vacuolar membrane	0.6	0.0545	1.416		INT_22	LinE complex	1	0.005	0.587
INT_22	actin-based cell projection	0.6	0.0325	1.112		INT_22	MICOS complex	1	0.021	0.564
INT_22	alpha-beta T cell receptor complex	0.4	0.0161284	0.9125		INT_22	MIS12/MIND type complex	1	0.026	1.593
INT_22	amyloid-beta complex	0.8	0.0055	1.3915		INT_22	Medial cortical node	1	0.002	0.745
INT_22	beta-catenin destruction complex	0.6	0.00919789	0.704		INT_22	Meiotic spindle	1	0.025	0.722
INT_22	beta-galactosidase complex	0.6	0.0315	0.936		INT_22	Metaphase plate	1	0.0415	1.38
INT_22	calcium- and calmodulin-dependent protein kinase complex	0.6	0.015	0.912		INT_22	Mis6-Sim4 complex	1	0.007	0.715
INT_22	cell-cell contact zone	0.6	0.0315	0.865		INT_22	Mismatch repair complex	1	0.049	0.536
INT_22	cell-cell junction	0.8	0.0535	1.5855		INT_22	Mitosome	1	0.021	0.85
INT_22	chromosome, telomeric region	0.6	0.023	0.645		INT_22	Mitotic septin complex	1	0.0025	0.679
INT_22	cyclin-dependent protein kinase holoenzyme complex	0.6	0.0325	1.053		INT_22	MutSbeta complex	1	0.012	0.664
INT_22	gamma-secretase complex	0.6	0.014	1.09		INT_22	Myosin VI complex	1	0.026	0.868
INT_22	gamma-tubulin complex	0.8	0.0045	0.7205		INT_22	NLRP3 inflammasome complex	1	0.03	0.59
INT_22	interleukin-12 complex	0.6	0.02	1.324		INT_22	NMS complex	1	0.0405	1.322
INT_22	interleukin-2 receptor complex	0.4	0.0156528	0.7925		INT_22	Ndc80 complex	1	0.036	1.265
INT_22	interleukin-23 complex	0.6	0.011	0.869		INT_22	Nuclear origin of replication recognition complex	1	0.0045	0.684
INT_22	interleukin-27 complex	0.4	0.0507072	0.857		INT_22	Nuclear pore inner ring	1	0.015	0.773
INT_22	interleukin-35 complex	0.6	0.0321569	0.789		INT_22	Nuclear pore outer ring	1	0.025	1.603
INT_22	low-density lipoprotein particle	0.6	0.029	0.868		INT_22	Nuclear replication fork	1	0.044	1.49
INT_22	low-density lipoprotein receptor complex	0.6	0.0135	0.582		INT_22	Nuclear replisome	1	0.043	1.461
INT_22	nitric-oxide synthase complex	0.6	0.0176383	0.74		INT_22	Old mitotic spindle pole body	1	0.007	0.695
INT_22	platelet-derived growth factor complex	0.6	0.022	1.477		INT_22	Origin recognition complex	1	0.038	0.703
INT_22	trans-Golgi network	0.6	0.028	0.875		INT_22	PAM complex, Tim23 associated import motor	1	0.016	0.933
INT_22	voltage-gated calcium channel complex	0.6	0.0205	0.961		INT_22	PCNA-p21 complex	1	0.005	0.717
INT_22	voltage-gated sodium channel complex	0.4	0.0433409	1.317		INT_22	Pellicle	1	0.014	0.971
INT_23	Phagocytic vesicle	0.6	0.028	0.642		INT_22	Pericentric heterochromatin	1	0.046	1.046
INT_23	Phagophore assembly site	0.6	0.000506324	0.921		INT_22	Photoreceptor inner segment	1	0.012	0.653
INT_24	Amylin receptor complex	0.333333	0.00886344	0.973		INT_22	Pilus	1	0.041	0.754
INT_24	Amylin receptor complex 1	0.333333	0.00851986	1.063		INT_22	Polar tube	1	0.0075	1.594
INT_24	Calcitonin family receptor complex	0.333333	0.00964644	0.8415		INT_22	Polyketide synthase complex	1	0.049	0.826
INT_24	Prospore contractile ring	0.333333	0.0537962	0.6165		INT_22	Polyphosphate kinase complex	1	0.0085	0.623
INT_24	Unconventional myosin complex	0.5	0.0435	0.646		INT_22	Postsynaptic endocytic zone	1	0.007	0.659
INT_25	Amyloplast	0.2	0.0410143	0.609		INT_22	Primosome complex	1	0.0145	0.669
INT_25	Auxin efflux carrier complex	0.2	0.0474795	1.574		INT_22	Prospore membrane	1	0.007	1.838
INT_25	Basolateral cytoplasm	0.2	0.00821245	0.646		INT_22	Protein body	1	0.0165	1.249
INT_25	Basolateral recycling endosome	0.2	0.00612204	0.754		INT_22	RecQ family helicase-topoisomerase III complex	1	0.0095	1.049
INT_25	COP9 signalosome	0.3	0.048	0.528		INT_22	Replication fork protection complex	1	0.015	0.747
INT_25	COPI vesicle coat	0.3	0.049	0.941		INT_22	S-layer	1	0.0165	0.695
INT_25	COPI-coated vesicle membrane	0.3	0.0495	0.94		INT_22	SAGA complex	1	0.0525	0.629
INT_25	COPII-coated ER to Golgi transport vesicle	0.3	0.028	1.235		INT_22	SMC loading complex	1	0.0285	1.209
INT_25	Cellulose microfibril	0.2	0.0407122	1.0555		INT_22	SUMO activating enzyme complex	1	0.0195	1.66
INT_25	Cellulose synthase complex	0.3	0.0115493	1.234		INT_22	SUMO-targeted ubiquitin ligase complex	1	0.0205	2.384
INT_25	Chloroplast	0.5	0.047	0.747		INT_22	Septin collar	1	0.0055	0.564
INT_25	Chloroplast envelope	0.3	0.0345	0.914		INT_22	Septin complex	1	0.048	1.331
INT_25	Chloroplast inner membrane	0.3	0.0343196	0.726		INT_22	Septin cytoskeleton	1	0.055	1.415
INT_25	Chloroplast membrane	0.3	0.0335	0.925		INT_22	Septin ring	1	0.0185	1.229
INT_25	Chloroplast vesicle	0.2	0.00507322	0.9825		INT_22	Site of DNA damage	1	0.041	0.934
INT_25	Chromaffin granule	0.2	0.035638	0.7075		INT_22	Site of double-strand break	1	0.035	0.862
INT_25	Columella	0.3	0.0044603	1.016		INT_22	Slime layer	1	0.003	0.806
INT_25	Cytochrome b6f complex	0.2	0.0474696	1.12		INT_22	Smc5-Smc6 complex	1	0.0055	1.319
INT_25	Cytoplasmic exosome (RNase complex)	0.2	0.0416231	0.922		INT_22	Spindle midzone	1	0.0385	1.091
INT_25	Dsl1/NZR complex	0.2	0.0360391	1.7		INT_22	Spindle pole body	1	0.0345	0.759
INT_25	ER to Golgi transport vesicle membrane	0.2	0.0474746	0.5545		INT_22	Spore wall	1	0.0145	1.416
INT_25	Eisosome	0.2	0.0154177	0.909		INT_22	Sporoplasm	1	0.0085	2.003
INT_25	Endoplasmic reticulum-Golgi intermediate compartment	0.4	0.0055	0.6435		INT_22	Sulfurtransferase complex	1	0.0215	0.515
INT_25	Exine	0.3	0.01447	1.057		INT_22	Swi5-Sfr1 complex	1	0.003	1.076
INT_25	Exosome (RNase complex)	0.2	0.0408756	0.902		INT_22	Synaptonemal complex	1	0.03	0.976
INT_25	Flagellum attachment zone	0.2	0.0383657	0.8015		INT_22	Synaptonemal structure	1	0.03	0.976
INT_25	GARP complex	0.3	0.0303258	1.933		INT_22	TIM23 mitochondrial import inner membrane translocase complex	1	0.03	0.658
INT_25	GO:0098791	0.2	0.0238362	3.5		INT_22	Transport vesicle membrane	1	0.05	0.813
INT_25	Golgi cisterna	0.3	0.00919293	1.913		INT_22	Type II protein secretion system complex	1	0.0055	0.586
INT_25	Golgi cisterna membrane	0.2	0.0222224	1.974		INT_22	Type V protein secretion system complex	1	0.0085	0.843
INT_25	Golgi stack	0.3	0.0435	2.282		INT_22	Type VI protein secretion system complex	1	0.015	2.333
INT_25	Growing cell tip	0.3	0.00336135	1.216		INT_22	UBC13-MMS2 complex	1	0.0095	0.68
INT_25	HslUV protease complex	0.2	0.0259501	0.839		INT_22	UFD1-NPL4 complex	1	0.017	0.782
INT_25	Metallochaperone complex	0.2	0.0414795	0.872		INT_22	Ubiquinone biosynthesis complex	1	0.043	0.629
INT_25	Mitochondrial alpha-ketoglutarate dehydrogenase complex	0.2	0.0478508	0.649		INT_22	Ubiquitin activating enzyme complex	1	0.0325	0.992
INT_25	Mitochondrial degradosome	0.2	0.0377568	0.945		INT_22	VCP-NPL4-UFD1 AAA ATPase complex	1	0.0105	1.292
INT_25	PAM complex, Tim23 associated import motor	0.2	0.0451083	1.634		INT_22	XPC complex	1	0.0355	0.86
INT_25	Peribacteroid membrane	0.2	0.00806146	1.011		INT_22	ascospore-type prospore	1	0.007	1.836
INT_25	Periplasmic space	0.4	0.0315	0.8785		INT_22	chromosome, centromeric core domain	1	0.0095	1.355
INT_25	Plastid envelope	0.3	0.0445	1.071		INT_22	clathrin-coated vesicle membrane	1	0.0485	0.74
INT_25	Plastid inner membrane	0.3	0.0346343	0.726		INT_22	non-growing cell tip	1	0.003	0.855
INT_25	Plastid membrane	0.3	0.035	1.009		INT_22	nucleotide-excision repair factor 2 complex	1	0.0095	1.093
INT_25	Pollen tube tip	0.3	0.00236135	1.289		INT_22	plant-type cell wall	1	0.0465	0.531
INT_25	Pollen wall	0.3	0.0188848	1.028		INT_22	single-stranded DNA-binding protein complex	1	0.0495	0.923
INT_25	Sexine	0.2	0.041227	0.9925		INT_22	trans-Golgi network transport vesicle	1	0.036	0.842
INT_25	Storage vacuole	0.2	0.040237	0.775		INT_22	trans-Golgi network transport vesicle membrane	1	0.035	0.853
INT_25	Subpellicular microtubule	0.2	0.0206591	0.7165		INT_23	4-aminobutyrate transaminase complex	1	0.024	0.586
INT_25	Symbiosome	0.2	0.0456083	0.8155		INT_23	AMPA glutamate receptor complex	1	0.0525	1.518
INT_25	Tethering complex	0.2	0.00399457	4		INT_23	Apical dendrite	1	0.0325	1.335
INT_25	Tic complex	0.3	0.0329546	0.73		INT_23	Autosome	1	0.0515	1.422
INT_25	bacteroid-containing symbiosome	0.2	0.00920613	1.0025		INT_23	Axon initial segment	1	0.032	0.888
INT_25	cis-Golgi network	0.2	0.0528409	0.732		INT_23	Axonal growth cone	1	0.0375	0.921
INT_25	cis-Golgi network membrane	0.2	0.00477213	0.8225		INT_23	Axonemal central apparatus	1	0.0125	1.014
INT_25	i-AAA complex	0.2	0.0514299	1.163		INT_23	Axonemal central pair	1	0.0125	1.024
INT_26	AP-type membrane coat adaptor complex	0.5	0.0325	0.968		INT_23	Axonemal dynein complex	1	0.018	1.018
INT_26	ATPase complex	1	0.0305	1.4155		INT_23	Axonemal microtubule	1	0.0185	0.974
INT_26	Acetyltransferase complex	1	0.0025	0.8525		INT_23	BLOC complex	1	0.021	0.555
INT_26	Actin cap	0.333333	0.0285341	1.203		INT_23	BLOC-1 complex	1	0.019	0.627
INT_26	Actin filament	0.833333	0.023	0.987		INT_23	Barr body	1	0.015	0.533
INT_26	Adherens junction	0.666667	0.0125	1.104		INT_23	Basal dendrite	1	0.019	1.251
INT_26	Annulate lamellae	0.333333	0.00424229	0.82		INT_23	COMA complex	1	0.021	0.606
INT_26	Apical complex	1	0.0025	1.1975		INT_23	Cell projection cytoplasm	1	0.001	3
INT_26	Apical junction complex	0.5	0.0255	1.428		INT_23	Cell projection part	1	0.028	3
INT_26	Apical part of cell	1	0.0025	1.1995		INT_23	Centriolar satellite	1	0.019	1.278
INT_26	Axon	1	0.002	0.8195		INT_23	Chloride channel complex	1	0.041	0.502
INT_26	Bacterial biofilm matrix	0.333333	0.00974229	0.7355		INT_23	Ciliary base	1	0.0245	1.122
INT_26	Bacterial nucleoid	0.333333	0.0525685	0.8165		INT_23	Ciliary membrane	1	0.028	0.52
INT_26	Basal part of cell	0.333333	0.0377519	0.781		INT_23	Ciliary necklace	1	0.0115	0.702
INT_26	Bicellular tight junction	0.5	0.0175146	0.934		INT_23	Ciliary shaft	1	0.01	0.737
INT_26	Biofilm matrix	0.333333	0.034148	0.7935		INT_23	Ciliary tip	1	0.0205	1.48
INT_26	Blood microparticle	0.333333	0.0056998	0.7725		INT_23	Ciliary vesicle	1	0.0145	0.521
INT_26	Bounding membrane of organelle	1	0.0145	1.0495		INT_23	Cleavage body	1	0.0125	0.64
INT_26	Cation channel complex	0.666667	0.052	0.9165		INT_23	Contractile vacuolar membrane	1	0.003	0.767
INT_26	Caveola	0.5	0.0275	0.749		INT_23	Contractile vacuole pore	1	0.003	0.987
INT_26	Cell body	0.666667	0.0455	0.865		INT_23	Cytoplasmic microtubule	1	0.055	0.608
INT_26	Cell junction	1	0.055	1.729		INT_23	Deep fiber	1	0.004	0.81
INT_26	Cell leading edge	0.5	0.053	2.524		INT_23	Dendrite cytoplasm	1	0.006	3
INT_26	Cell projection	1	0.025	1.3985		INT_23	Dendrite terminus	1	0.0145	3
INT_26	Cell projection membrane	0.5	0.0235	1.008		INT_23	Dendritic branch	1	0.029	1.459
INT_26	Cell surface	1	0.013	1.4905		INT_23	Dendritic growth cone	1	0.008	3
INT_26	Cell wall	0.833333	0.009	0.81		INT_23	Dendritic microtubule	1	0.016	0.917
INT_26	Chromosomal region	1	0.03	1.011		INT_23	Dendritic spine head	1	0.009	0.572
INT_26	Clathrin adaptor complex	0.5	0.0305	0.974		INT_23	Eukaryotic translation elongation factor 1 complex	1	0.016	0.975
INT_26	Clathrin coat	0.666667	0.037	1.236		INT_23	Excitatory synapse	1	0.047	2.094
INT_26	Clathrin complex	0.666667	0.026	1.2355		INT_23	GABA receptor complex	1	0.0545	1.671
INT_26	Coated vesicle	0.666667	0.027	1.0015		INT_23	GABA-A receptor complex	1	0.0395	1.441
INT_26	Collagen beaded filament	0.333333	0.0541873	0.745		INT_23	GABA-ergic synapse	1	0.028	1.478
INT_26	Curli	0.333333	0.00974229	0.7365		INT_23	GATOR1 complex	1	0.0125	0.571
INT_26	Cytoplasmic part	1	0.025	4		INT_23	GO:0000805	1	0.0545	1.844
INT_26	Cytoplasmic vesicle	1	0.039	1.3535		INT_23	GO:0000806	1	0.0465	0.595
INT_26	DNA repair complex	0.833333	0.0265	0.716		INT_23	Glutamatergic synapse	1	0.0455	1.788
INT_26	Delta1 complex	0.666667	0.0025	0.7115		INT_23	Hedgehog signaling complex	1	0.023	0.949
INT_26	Dendrite	0.833333	0.017	0.961		INT_23	Inhibitory synapse	1	0.0345	1.689
INT_26	Dendritic tree	0.833333	0.017	0.959		INT_23	Inner dynein arm	1	0.008	1.075
INT_26	Desmosome	0.5	0.012	0.642		INT_23	Intraciliary transport particle	1	0.0455	1.066
INT_26	Diamine N-acetyltransferase complex	0.5	0.034762	0.585		INT_23	Intramolecular phosphotransferase complex	1	0.0275	0.882
INT_26	Dynein complex	0.666667	0.036	1.1085		INT_23	Inward rectifier potassium channel complex	1	0.022	0.517
INT_26	ESCRT I complex	0.333333	0.0550735	0.8765		INT_23	Kir2 inward rectifier potassium channel complex	1	0.02	0.532
INT_26	ESCRT complex	0.5	0.0435	1.12		INT_23	L-type voltage-gated calcium channel complex	1	0.017	0.547
INT_26	ESCRT-0 complex	0.333333	0.0536873	0.7285		INT_23	Leading edge membrane	1	0.034	2
INT_26	Early endosome	0.666667	0.016	0.845		INT_23	Main axon	1	0.0505	0.924
INT_26	Elongin complex	0.5	0.00558902	0.753		INT_23	Microtubule end	1	0.052	0.797
INT_26	Endocytic vesicle	0.833333	0.003	0.893		INT_23	Microtubule plus-end	1	0.0455	0.56
INT_26	Endonuclease complex	0.833333	0.022	0.837		INT_23	Mitotic spindle pole	1	0.0245	0.675
INT_26	Endopeptidase complex	1	0.0535	1.423		INT_23	NPHP complex	1	0.015	0.711
INT_26	Endoplasmic reticulum	1	0.038	1.3645		INT_23	Neuron part	1	0.035	3
INT_26	Endoplasmic reticulum lumen	0.5	0.041	1.329		INT_23	Neuronal cell body	1	0.055	0.836
INT_26	Endoplasmic reticulum membrane	0.833333	0.0545	0.711		INT_23	Nuclear pericentric heterochromatin	1	0.012	1.09
INT_26	Endosome	1	0.008	1.193		INT_23	Oral apparatus	1	0.0085	0.911
INT_26	External encapsulating structure	0.833333	0.016	0.901		INT_23	Outer dynein arm	1	0.014	1.168
INT_26	Extracellular exosome	0.833333	0.0145	0.821		INT_23	PAR polarity complex	1	0.0355	0.8
INT_26	Extracellular exosome complex	0.833333	0.0145	0.821		INT_23	Parallel fiber	1	0.024	0.938
INT_26	Extracellular organelle	0.833333	0.022	0.853		INT_23	Pericentriolar material	1	0.0265	0.676
INT_26	Extracellular space	1	0.014	1.3305		INT_23	Periciliary membrane compartment	1	0.0065	0.81
INT_26	Extracellular vesicle	0.833333	0.022	0.854		INT_23	Perineuronal net	1	0.032	0.954
INT_26	Extrinsic component of membrane	1	0.01	1.461		INT_23	Perinuclear region of cytoplasm	1	0.0455	2
INT_26	Extrinsic component of plasma membrane	0.666667	0.014	0.814		INT_23	Perisynaptic extracellular matrix	1	0.0315	0.951
INT_26	Fibrinogen complex	0.5	0.0235	1.053		INT_23	Perisynaptic space	1	0.037	0.99
INT_26	G protein-coupled receptor complex	0.666667	0.02	1.1095		INT_23	Phosphomannomutase complex	1	0.0275	0.884
INT_26	GAIT complex	0.666667	0.0045	0.7845		INT_23	Photoreceptor connecting cilium	1	0.0325	0.513
INT_26	GO:0000803	0.666667	0.009	0.6075		INT_23	Photoreceptor distal connecting cilium	1	0.0255	0.579
INT_26	GO:0098800	0.666667	0.026	0.5285		INT_23	Plasma membrane part	1	0.0455	2
INT_26	Gap junction	0.5	0.0385	1.07		INT_23	Postsynaptic density membrane	1	0.0055	1.458
INT_26	Glycoprotein complex	0.833333	0.0105	1.205		INT_23	Postsynaptic membrane	1	0.0505	1.33
INT_26	Golgi apparatus	1	0.01	1.088		INT_23	Postsynaptic specialization membrane	1	0.0055	1.458
INT_26	H-NS complex	0.333333	0.0367568	0.889		INT_23	Presynaptic membrane	1	0.037	0.937
INT_26	Heterochromatin	0.666667	0.04	0.8115		INT_23	Proximal dendrite	1	0.028	0.562
INT_26	Histone deacetylase complex	0.833333	0.017	0.686		INT_23	Proximal portion of axoneme	1	0.0005	1.756
INT_26	Immunoglobulin complex	0.833333	0.044	0.834		INT_23	Radial spoke	1	0.019	0.916
INT_26	Integrator complex	0.5	0.0359632	0.62		INT_23	Recurrent axon collateral	1	0.001	0.613
INT_26	Integrin alpha2-beta1 complex	0.333333	0.0138571	0.576		INT_23	Reelin complex	1	0.0465	1.063
INT_26	Interstitial matrix	0.333333	0.0255738	0.8515		INT_23	Ruffle membrane	1	0.05	2
INT_26	Intracellular vesicle	1	0.0395	1.36		INT_23	SCAR complex	1	0.032	0.782
INT_26	Intrinsic component of mitochondrial inner membrane	0.5	0.02	0.638		INT_23	SLIK (SAGA-like) complex	1	0.017	1.477
INT_26	Intrinsic component of mitochondrial membrane	0.5	0.0215	0.638		INT_23	Seh1-associated complex	1	0.0195	0.799
INT_26	Ion channel complex	0.833333	0.021	1.252		INT_23	Sodium channel complex	1	0.052	1.815
INT_26	Kinesin complex	0.666667	0.023	0.781		INT_23	Synaptic cleft	1	0.045	0.669
INT_26	Kinetochore	0.666667	0.016	0.5725		INT_23	TSC1-TSC2 complex	1	0.053	1.83
INT_26	Late endosome	0.833333	0.0045	0.853		INT_23	Y-shaped link	1	0.016	0.581
INT_26	Lsd1/2 complex	0.333333	0.00516996	0.77		INT_23	aminoacyl-tRNA synthetase multienzyme complex	1	0.0465	0.563
INT_26	Lysosome	1	0.0135	1.148		INT_23	gamma-tubulin large complex	1	0.025	0.58
INT_26	Lytic vacuole	1	0.0135	1.152		INT_23	gamma-tubulin ring complex	1	0.025	0.58
INT_26	MIB complex	0.333333	0.0551973	0.611		INT_23	synapse-associated extracellular matrix	1	0.0315	0.95
INT_26	Membrane coat	0.666667	0.05	1.295		INT_23	voltage-gated potassium channel complex	1	0.045	1.345
INT_26	Membrane microdomain	0.666667	0.0395	0.9355		INT_23	voltage-gated sodium channel complex	1	0.032	1.673
INT_26	Membrane raft	0.666667	0.0345	0.913		INT_24	Amyloplast	0.181818	0.047831	0.7655
INT_26	Membrane region	0.833333	0.0085	0.995		INT_24	B cell receptor complex	0.454545	0.0475	0.571
INT_26	Microtubule associated complex	0.833333	0.027	1.112		INT_24	CLRC complex	0.181818	0.0101103	0.82
INT_26	Microtubule cytoskeleton	1	0.038	1.6435		INT_24	Cell periphery	1	0.0535	1.541
INT_26	Microtubule organizing center attachment site	0.5	0.0363994	0.71		INT_24	Chaperone complex	0.363636	0.049	0.848
INT_26	Mitochondrial membrane	0.833333	0.0525	0.726		INT_24	Clathrin coat	0.545455	0.03	0.9845
INT_26	Myosin I complex	0.333333	0.0153698	0.63		INT_24	Creatine kinase complex	0.363636	0.049	1.0405
INT_26	Myosin complex	0.833333	0.0185	1.034		INT_24	Cul4B-RING E3 ubiquitin ligase complex	0.181818	0.00939328	0.8055
INT_26	NF-kappaB complex	0.833333	0.041	1.038		INT_24	ESCRT III complex	0.272727	0.034	0.545
INT_26	NSL complex	0.333333	0.00911028	0.6405		INT_24	Endomembrane system	1	0.05	1.367
INT_26	Neuron projection	1	0.01	1.139		INT_24	Endosome membrane	0.454545	0.0415	0.751
INT_26	Neuronal ribonucleoprotein granule	0.333333	0.00914012	0.6945		INT_24	Eukaryotic translation initiation factor 2B complex	0.272727	0.027	1.143
INT_26	NoRC complex	0.666667	0.00685077	0.7505		INT_24	Extracellular exosome	0.636364	0.0275	1.074
INT_26	Nuclear chromatin	0.833333	0.045	0.905		INT_24	Extracellular exosome complex	0.636364	0.027	0.893
INT_26	Nuclear envelope lumen	0.5	0.00695534	0.742		INT_24	Extracellular organelle	0.636364	0.05	1.186
INT_26	Nuclear inner membrane	0.5	0.0185	1.202		INT_24	Extracellular vesicle	0.636364	0.044	1.187
INT_26	Nuclear lamina	0.5	0.021	0.902		INT_24	Ferritin complex	0.363636	0.024	0.932
INT_26	Nuclear membrane protein complex	0.5	0.0370288	0.831		INT_24	Fibrinogen complex	0.454545	0.005	0.62
INT_26	Nuclear outer membrane-endoplasmic reticulum membrane network	0.833333	0.055	0.803		INT_24	GAIT complex	0.454545	0.009	0.849
INT_26	Nuclear speck	0.5	0.0495	0.725		INT_24	GO:0098796	1	0.0465	1.448
INT_26	Nucleocytoplasmic transport complex	0.5	0.024	0.984		INT_24	Galectin complex	0.454545	0.0055	0.955
INT_26	Nucleoplasm	1	0.046	1.185		INT_24	Gap junction	0.363636	0.0485	0.8425
INT_26	Organelle inner membrane	0.833333	0.042	0.995		INT_24	Golgi apparatus	0.818182	0.018	0.716
INT_26	Phagocytic vesicle	0.666667	0.013	1.327		INT_24	Immunoglobulin complex	0.727273	0.0375	0.903
INT_26	Phagocytic vesicle membrane	0.333333	0.0371331	0.8505		INT_24	Integral component of plasma membrane	0.818182	0.023	1.052
INT_26	Phosphatase complex	0.833333	0.054	1.355		INT_24	Integrin complex	0.636364	0.009	1.036
INT_26	Phosphatidylinositol 3-kinase complex	1	0.005	1.2855		INT_24	Interferon regulatory factor 5 complex	0.181818	0.0479696	1.1335
INT_26	Plasma membrane bounded cell projection	1	0.0235	1.361		INT_24	Intrinsic component of plasma membrane	0.818182	0.023	1.052
INT_26	Plasma membrane protein complex	1	0.0435	1.633		INT_24	Invadopodium	0.272727	0.049	0.911
INT_26	Plasma membrane raft	0.5	0.028	0.747		INT_24	Late endosome	0.545455	0.035	0.8815
INT_26	Plasma membrane region	0.833333	0.0135	1.316		INT_24	Magnetosome	0.181818	0.00562204	0.9385
INT_26	Postsynapse	0.666667	0.031	0.6365		INT_24	Magnetosome membrane	0.181818	0.00131374	1.0895
INT_26	Potassium channel complex	0.5	0.038	0.556		INT_24	Membrane coat	0.545455	0.05	0.997
INT_26	Proteasome accessory complex	1	0.0015	1.077		INT_24	Messenger ribonucleoprotein complex	0.363636	0.0545	0.8245
INT_26	Proteasome complex	1	0.048	1.3865		INT_24	Microbody	0.545455	0.054	0.6905
INT_26	Proteasome regulatory particle	1	0.0005	1.055		INT_24	Microtubule	0.818182	0.0545	1.042
INT_26	Protein complex involved in cell-matrix adhesion	0.5	0.03	1.19		INT_24	Mitochondrial inner membrane	0.636364	0.05	0.981
INT_26	Protein kinase CK2 complex	0.5	0.0325	0.767		INT_24	Mitochondrial membrane	0.727273	0.052	1.016
INT_26	Protein kinase complex	1	0.011	1.1165		INT_24	Mitochondrial respirasome	0.454545	0.045	0.784
INT_26	Prp19 complex	0.5	0.0265	0.714		INT_24	Multivesicular body	0.454545	0.021	0.671
INT_26	RNA nuclear export complex	0.333333	0.0380143	1.792		INT_24	Nuclear envelope lumen	0.272727	0.0427648	0.591
INT_26	Rough endoplasmic reticulum	0.666667	0.025	0.903		INT_24	Organelle envelope	0.909091	0.0545	0.8315
INT_26	Rough endoplasmic reticulum membrane	0.5	0.0435	0.946		INT_24	Ornithine carbamoyltransferase complex	0.272727	0.0047227	0.803
INT_26	S-layer	0.333333	0.0105741	0.6145		INT_24	Peroxisome	0.636364	0.014	0.647
INT_26	SMAD protein complex	0.833333	0.001	1.083		INT_24	Pilus	0.363636	0.013	0.9035
INT_26	SUMO ligase complex	0.666667	0.0055	0.9755		INT_24	Plasma membrane	1	0.034	1.526
INT_26	SWI/SNF superfamily-type complex	0.833333	0.0115	0.779		INT_24	Protein complex involved in cell adhesion	0.636364	0.049	1.263
INT_26	Secretory granule	0.666667	0.0385	0.826		INT_24	Protein complex involved in cell-cell adhesion	0.454545	0.0055	0.954
INT_26	Ski complex	0.5	0.0169947	0.656		INT_24	Protein complex involved in cell-matrix adhesion	0.454545	0.0055	0.797
INT_26	Somatodendritic compartment	0.833333	0.017	0.969		INT_24	Protein kinase complex	0.818182	0.045	0.6
INT_26	Spanning component of plasma membrane	1	0.0365	1.637		INT_24	Pyruvate kinase complex	0.454545	0.0185	0.624
INT_26	Spindle	0.833333	0.0165	1.032		INT_24	Rix1 complex	0.363636	0.049	0.6795
INT_26	Supramolecular fiber	1	0.052	1.683		INT_24	Secretory granule	0.545455	0.0435	0.5985
INT_26	Supramolecular polymer	1	0.052	1.683		INT_24	Spindle	0.636364	0.0425	0.73
INT_26	Synapse	1	0.0225	1.031		INT_24	Symbiosome	0.181818	0.0470735	0.64
INT_26	TAP complex	0.333333	0.00714012	0.758		INT_24	TRAMP complex	0.363636	0.0095	0.622
INT_26	Taurine dioxygenase complex	0.333333	0.00799545	0.5565		INT_24	Type IV pilus	0.363636	0.0107275	0.9685
INT_26	Tenascin complex	0.5	0.0175	1.183		INT_24	chaperonin-containing T-complex	0.272727	0.042	0.703
INT_26	Tight junction	0.833333	0.005	1.256		INT_24	mRNA cleavage factor complex	0.363636	0.007	0.779
INT_26	Transforming growth factor beta complex	0.833333	0.0195	1.41		INT_24	nucleotide-excision repair factor 3 complex	0.181818	0.0249501	0.7905
INT_26	Translation preinitiation complex	0.333333	0.0366132	0.738
INT_26	Type IV pilus	0.5	0.0054603	0.661
INT_26	Type VI protein secretion system complex	0.333333	0.0329004	0.7265
INT_26	Ubiquitin ligase complex	1	0.0095	1.156
INT_26	Vacuole	1	0.022	1.2495
INT_26	Vesicle coat	0.5	0.054	0.93
INT_26	Whole membrane	1	0.013	1.106
INT_26	[Ni-Fe] hydrogenase complex	0.333333	0.00779654	0.6975
INT_26	actin-based cell projection	0.5	0.0505	0.802
INT_26	cell-cell junction	0.833333	0.029	1.463
INT_26	cell-substrate junction	0.666667	0.054	1.6815
INT_26	chromosome, centromeric region	0.833333	0.0165	0.666
INT_26	clathrin-coated pit	0.666667	0.0035	1.033
INT_26	clathrin-coated vesicle	0.5	0.0495	1.04
INT_26	exon-exon junction complex	0.666667	0.0205	0.9375
INT_26	laminin-5 complex	0.333333	0.0528458	0.761
INT_26	mRNA editing complex	0.333333	0.0515537	0.8885
INT_26	platelet-derived growth factor complex	0.666667	0.01	1.0165
INT_26	pre-primosome complex	0.333333	0.0496625	0.7975
INT_26	serine/threonine protein kinase complex	1	0.0015	0.8235
INT_27	Apical junction complex	0.5	0.024	1.015
INT_27	B cell receptor complex	0.666667	0.0115	0.942
INT_27	Bicellular tight junction	0.5	0.030488	1.078
INT_27	Caspase complex	0.5	0.0545	0.952
INT_27	Cation channel complex	0.666667	0.053	0.8475
INT_27	Cul4-RING E3 ubiquitin ligase complex	0.666667	0.003	0.7565
INT_27	Cul4A-RING E3 ubiquitin ligase complex	0.666667	0.0015	0.7615
INT_27	Filamentous actin	0.666667	0.0375	1.1305
INT_27	IgG immunoglobulin complex	0.5	0.05	1.373
INT_27	IgM immunoglobulin complex	0.5	0.0475	0.939
INT_27	Integrin alpha3-beta1 complex	0.333333	0.0460934	0.64
INT_27	Integrin alpha4-beta1 complex	0.333333	0.0430934	1.1215
INT_27	Invadopodium	0.5	0.0178809	0.665
INT_27	Keratin filament	0.333333	0.0136528	0.611
INT_27	Lamellipodium	0.5	0.034	0.768
INT_27	Mediator complex	0.666667	0.0035	1.1865
INT_27	Membrane microdomain	0.666667	0.0325	0.849
INT_27	Membrane raft	0.666667	0.0255	0.8415
INT_27	Membrane region	0.666667	0.0415	0.837
INT_27	NADPH oxidase complex	0.5	0.0325	0.761
INT_27	Neurofilament	0.5	0.0165	0.823
INT_27	Photoreceptor distal connecting cilium	0.333333	0.0434795	0.5095
INT_27	Protein complex involved in cell-matrix adhesion	0.5	0.0225	1.278
INT_27	Protein tyrosine phosphatase complex	0.666667	0.004	0.6385
INT_27	Prp19 complex	0.5	0.0215	0.676
INT_27	S100A8 complex	0.5	0.015	0.936
INT_27	SLAC complex	0.333333	0.0484696	0.9995
INT_27	Secretory granule	0.666667	0.0425	0.97
INT_27	Secretory vesicle	0.833333	0.0215	1.09
INT_27	T cell receptor complex	0.5	0.0255	0.746
INT_27	Tenascin complex	0.5	0.0135	1.249
INT_27	Tight junction	0.666667	0.023	1.29
INT_27	calcium- and calmodulin-dependent protein kinase complex	0.5	0.0225	0.665
INT_27	interleukin-12 complex	0.5	0.051	1.216
INT_27	interleukin-23 complex	0.5	0.0265	1.173
INT_27	interleukin-35 complex	0.5	0.008	0.59
INT_27	laminin-5 complex	0.333333	0.0470586	0.873
INT_27	platelet-derived growth factor complex	0.5	0.0405	1.331
INT_27	senescence-associated heterochromatin focus	0.333333	0.0120199	2.8725
INT_29	Cation channel complex	0.75	0.0475	1.013
INT_29	Cell projection part	0.5	0.0356231	3
INT_29	Chloroplast outer membrane	0.5	0.0310093	0.85
INT_29	Ciliary membrane	0.5	0.0358905	2.406
INT_29	Ciliary pocket	0.5	0.0337816	1.0775
INT_29	Cortical endoplasmic reticulum	0.5	0.038232	2.158
INT_29	ER to Golgi transport vesicle membrane	0.5	0.00504338	0.899
INT_29	ERMES complex	0.5	0.00907411	1.3185
INT_29	Endoplasmic reticulum part	0.5	0.0415785	4.5
INT_29	Endoplasmic reticulum subcompartment	0.5	0.0388409	2.262
INT_29	Endoplasmic reticulum tubular network	0.5	0.0378558	2.1585
INT_29	Intraciliary transport particle	0.5	0.0493012	0.8725
INT_29	MKS complex	0.5	0.0397469	0.816
INT_29	Membrane part	0.75	0.0165	4
INT_29	NPHP complex	0.5	0.00659763	0.895
INT_29	Neuron part	0.5	0.0201953	3
INT_29	Nuclear outer membrane	0.5	0.00980287	2.3035
INT_29	Organelle outer membrane	0.75	0.029	1.399
INT_29	Perinuclear endoplasmic reticulum	0.5	0.0057667	1.659
INT_29	Perinuclear region of cytoplasm	0.5	0.0533902	1.573
INT_29	Peroxisomal importomer complex	0.5	0.0282816	1.113
INT_29	Pex17p-Pex14p docking complex	0.5	0.0282816	1.113
INT_29	Plasma membrane region	0.75	0.0535	0.912
INT_29	Plastid outer membrane	0.5	0.0307618	0.849
INT_29	Pollen tube	0.5	0.00406779	0.766
INT_29	Precatalytic spliceosome	0.5	0.0204501	1.107
INT_29	Radial spoke	0.5	0.00483903	0.75
INT_29	Rhabdomere	0.5	0.00298913	0.914
INT_29	Signal recognition particle receptor complex	0.5	0.0503111	1.0205
INT_29	Smooth endoplasmic reticulum membrane	0.5	0.00357322	1.1835
INT_29	Spine apparatus	0.5	0.0187857	0.7195
INT_29	Toc complex	0.5	0.0277717	0.8255
INT_29	U4 snRNP	0.5	0.0274104	0.9365
INT_29	U4/U6 snRNP	0.5	0.00469437	1.726
INT_29	U5 snRNP	0.5	0.0479448	1.7845
INT_29	nucleus-vacuole junction	0.5	0.0117819	0.863
INT_29	vacuole-mitochondrion membrane contact site	0.5	0.00457322	0.764
INT_30	9+0 motile cilium	0.4	0.00379022	1.118
INT_30	Axonemal dynein complex	0.4	0.0300391	1.2375
INT_30	Axonemal outer doublet	0.4	0.00313379	0.6955
INT_30	Axoneme	0.6	0.0334326	1.695
INT_30	BBSome	0.4	0.0449746	1.573
INT_30	Box H/ACA RNP complex	0.4	0.0362469	1.1135
INT_30	Centriolar satellite	0.4	0.0122667	3.406
INT_30	Ciliary membrane	0.4	0.0481033	1.1925
INT_30	Ciliary plasm	0.6	0.0334326	1.695
INT_30	Ciliary vesicle	0.4	0.0041998	1.6075
INT_30	Cytoplasmic dynein complex	0.6	0.0265031	0.625
INT_30	H4/H2A histone acetyltransferase complex	0.4	0.0531774	0.991
INT_30	HAUS complex	0.4	0.00318172	1.301
INT_30	Hedgehog signaling complex	0.4	0.0357469	0.9075
INT_30	Inner dynein arm	0.4	0.00384447	0.96
INT_30	Intraciliary transport particle	0.6	0.0215086	1.31
INT_30	Intraciliary transport particle A	0.4	0.0256877	1.264
INT_30	Intraciliary transport particle B	0.4	0.0266777	1.3335
INT_30	Mating projection	0.4	0.00678478	0.9915
INT_30	Mitotic spindle microtubule	0.4	0.0085497	0.6505
INT_30	Mitotic spindle pole	0.4	0.0137432	0.605
INT_30	Motile cilium	0.8	0.00185639	0.987
INT_30	NuA4 histone acetyltransferase complex	0.4	0.0518012	0.9945
INT_30	Nuclear pore outer ring	0.4	0.0351331	0.779
INT_30	Outer dynein arm	0.6	0.000162747	0.685
INT_30	Outer dynein arm docking complex	0.4	0.00176581	1.2335
INT_30	Pericentriolar material	0.4	0.0147613	1.411
INT_30	Plasma membrane bounded cell projection cytoplasm	0.6	0.014	1.641
INT_30	Radial spoke	0.6	0.00223263	1.425
INT_30	Sperm flagellum	0.4	0.0490934	1.232
INT_31	Actin filament	1	0.014	1.4655
INT_31	Adherens junction	0.75	0.0205	1.182
INT_31	Apical junction complex	0.75	0.0325745	0.798
INT_31	Axon	1	0.0095	1.367
INT_31	Bleb	0.5	0.0143698	0.82
INT_31	Cardiac Troponin complex	0.5	0.036148	0.823
INT_31	Cation channel complex	1	0.0035	1.012
INT_31	Cell body	0.75	0.0545	1.079
INT_31	Cell cortex	1	0.0315	1.462
INT_31	Cell cortex part	0.5	0.0014584	3.5
INT_31	Cell leading edge	0.75	0.0175	1.208
INT_31	Cell surface	1	0.0415	1.326
INT_31	Cell wall-bounded periplasmic space	0.5	0.00504338	1.042
INT_31	Contractile fiber	0.75	0.0185	1.003
INT_31	Cyst wall	0.5	0.00293488	0.703
INT_31	Cytoskeletal part	0.75	0.0142869	3
INT_31	Dendrite	1	0.008	1.0825
INT_31	Dendritic microtubule	0.5	0.00576038	1.421
INT_31	Dendritic spine	1	0.001	0.876
INT_31	Dendritic spine neck	0.5	0.00533271	1.0325
INT_31	Dendritic tree	1	0.008	1.0805
INT_31	Distal axon	0.75	0.028	0.96
INT_31	Dynactin complex	0.75	0.008	0.76
INT_31	Dynein complex	0.75	0.0535	1.08
INT_31	Ectoplasm	0.5	0.00459763	0.716
INT_31	Elastic fiber	0.5	0.0133996	1.3465
INT_31	Endoplasmic reticulum-plasma membrane contact site	0.5	0.0129719	1.324
INT_31	Endosome	1	0.027	0.962
INT_31	Fibronectin fibril	0.5	0.00333814	1.056
INT_31	Filamentous actin	1	0.005	1.31
INT_31	G protein-coupled receptor complex	0.75	0.031	0.809
INT_31	GTPase complex	1	0.035	0.9935
INT_31	Glycocalyx	0.5	0.0398707	0.982
INT_31	Growth cone	0.75	0.0075	0.889
INT_31	Guanylate cyclase complex, soluble	0.5	0.0086582	0.513
INT_31	Integral component of plasma membrane	1	0.0345	1.274
INT_31	Integrin alpha6-beta4 complex	0.5	0.0102486	0.8425
INT_31	Integrin alphav-beta3 complex	0.5	0.0551973	1.205
INT_31	Integrin complex	0.75	0.053	1.497
INT_31	Intermediate filament	1	0.011	1.4125
INT_31	Intermediate filament cytoskeleton	1	0.0135	1.4125
INT_31	Intrinsic component of plasma membrane	1	0.0345	1.274
INT_31	Ion channel complex	1	0.0125	1.11
INT_31	Laminin complex	0.75	0.0335	1.457
INT_31	Lysosome	1	0.038	0.763
INT_31	Lytic vacuole	1	0.038	0.7625
INT_31	MHC protein complex	0.5	0.0102188	0.737
INT_31	Membrane microdomain	0.75	0.047	1.084
INT_31	Membrane raft	0.75	0.0425	1.087
INT_31	Microfibril	0.5	0.0133517	0.893
INT_31	Microtubule	1	0.0525	1.439
INT_31	Microtubule associated complex	1	0.0165	0.945
INT_31	Microvillus	0.75	0.0153958	0.781
INT_31	Mitotic spindle	0.75	0.024	0.813
INT_31	Multimerin complex	0.5	0.00958587	0.85
INT_31	Myofibril	0.75	0.018	0.966
INT_31	Myosin V complex	0.5	0.0133336	1.1905
INT_31	Myosin VI complex	0.5	0.046821	0.908
INT_31	Myosin complex	1	0.0125	1.1055
INT_31	Neurofilament	1	0.00148511	0.974
INT_31	Neuron projection	1	0.0305	1.5125
INT_31	Neuron projection terminus	0.75	0.016	0.631
INT_31	Neuron spine	1	0.001	0.8755
INT_31	Plasma membrane region	1	0.007	1.167
INT_31	Plasma membrane signaling receptor complex	1	0.0415	1.2605
INT_31	Postsynapse	1	0.0025	1.1615
INT_31	Pseudopodium	0.5	0.0537813	0.7765
INT_31	Receptor complex	1	0.0545	1.242
INT_31	Sarcomere	0.75	0.0105	0.929
INT_31	Secretory vesicle	1	0.0155	1.0285
INT_31	Site of polarized growth	0.75	0.012	0.868
INT_31	Somatodendritic compartment	1	0.009	1.091
INT_31	Spindle	1	0.0095	1.367
INT_31	Spindle midzone	0.5	0.0527813	0.6275
INT_31	Stereocilium	0.5	0.0336628	0.7375
INT_31	Stereocilium bundle	0.5	0.0392618	0.7065
INT_31	Terminal web	0.5	0.0206086	0.745
INT_31	Tight junction	0.75	0.0285	1.185
INT_31	Transmembrane transporter complex	1	0.0265	1.204
INT_31	Transporter complex	1	0.036	1.1605
INT_31	Unconventional myosin complex	1	0	0.8605
INT_31	actin-based cell projection	0.75	0.0195	1.232
INT_31	cell-cell contact zone	0.75	0.0195	0.997
INT_31	collagen-containing extracellular matrix	1	0.0365	1.2535
INT_31	interleukin-12 complex	0.75	0.0135	1.366
INT_31	interleukin-23 complex	0.75	0.0319259	1.122
INT_31	laminin-1 complex	0.5	0.00868261	0.7
INT_32	ATPase complex	1	0.0305	1.664
INT_32	Acetyltransferase complex	0.833333	0.023	1.724
INT_32	BCOR complex	0.666667	0.00368675	0.6785
INT_32	BRCA1-A complex	0.5	0.000289328	0.561
INT_32	BRCA1-B complex	0.333333	0.00333814	0.955
INT_32	Barr body	0.333333	0.00860395	0.6595
INT_32	Brahma complex	0.666667	0.00441903	1.12
INT_32	CAF-1 complex	0.5	0.0115	1.127
INT_32	CHRAC	0.666667	0.0025	1.296
INT_32	Cajal body	0.5	0.0215	0.925
INT_32	Cdc73/Paf1 complex	0.5	0.007	1.532
INT_32	Chromatin lock complex	0.5	0	0.756
INT_32	Chromatin silencing complex	0.5	0.00583158	0.698
INT_32	Cleavage body	0.333333	0.00672421	0.707
INT_32	Cohesin complex	0.666667	0.0025	0.867
INT_32	Condensed nuclear chromosome outer kinetochore	0.333333	0.0401033	0.515
INT_32	Condensin I complex	0.333333	0.023141	1.174
INT_32	Cytoplasmic nucleosome	0.333333	0.00188607	0.545
INT_32	DASH complex	0.333333	0.0378607	0.518
INT_32	DBIRD complex	0.333333	0.0246827	0.985
INT_32	DNA helicase complex	0.833333	0	1.02
INT_32	DNA methyltransferase complex	0.666667	0.005	1.32
INT_32	DNA packaging complex	0.666667	0.0365	2.0415
INT_32	DNA polymerase complex	0.833333	0.013	0.786
INT_32	DNA polymerase processivity factor complex	0.666667	0.049	0.848
INT_32	DNA recombinase complex	0.333333	0.0218362	0.645
INT_32	DNA repair complex	1	0.0035	1.1965
INT_32	DNA replication factor A complex	0.666667	0.00683197	0.751
INT_32	DNA-dependent protein kinase complex	0.5	0.025	0.805
INT_32	DNA-directed RNA polymerase complex	0.833333	0.001	1.353
INT_32	DSIF complex	0.666667	0.000990074	1.129
INT_32	Dosage compensation complex	0.666667	0.000123759	1.044
INT_32	ESC/E(Z) complex	0.666667	0.003	1.8795
INT_32	Euchromatin	0.666667	0.001	1.62
INT_32	Extrachromosomal DNA	0.333333	0.047727	0.7875
INT_32	FACT complex	0.666667	0.00445967	1.2665
INT_32	GO:0000793	0.833333	0.006	0.973
INT_32	GO:0000803	0.833333	0.0005	1.055
INT_32	GO:0000805	0.666667	0.0005	0.8985
INT_32	Glutamate decarboxylase complex	0.333333	0.00717628	0.5965
INT_32	H4 histone acetyltransferase complex	0.5	0.0105	1.06
INT_32	Heterochromatin	0.666667	0.039	1.8715
INT_32	Histone deacetylase complex	0.833333	0.016	1.719
INT_32	Histone methyltransferase complex	0.666667	0.025	2.3315
INT_32	INO80-type complex	0.666667	0	1.193
INT_32	ISWI-type complex	0.666667	0.012	1.5315
INT_32	Ino80 complex	0.666667	0.00148511	1.1595
INT_32	Isw1 complex	0.5	0.00335143	1.234
INT_32	Isw1b complex	0.5	3.6166e-05	1.539
INT_32	Kinetochore	0.666667	0.015	0.6225
INT_32	Lid2 complex	0.333333	0.00205514	0.5405
INT_32	MLL1 complex	0.666667	0.00173263	1.887
INT_32	MLL1/2 complex	0.666667	0.00148511	1.895
INT_32	MLL3/4 complex	0.5	0.00210887	1.471
INT_32	MSL complex	0.5	0.00347519	1.034
INT_32	Macronucleus	0.333333	0.0449646	0.537
INT_32	Mediator complex	0.666667	0.0055	0.832
INT_32	Mei2 nuclear dot complex	0.333333	0	0.9585
INT_32	Methyl accepting chemotaxis protein complex	0.333333	0.0102965	1.1235
INT_32	Mismatch repair complex	0.5	0.0328625	0.878
INT_32	Mre11 complex	0.5	0.0365	1.158
INT_32	MutLalpha complex	0.333333	0.00874862	0.586
INT_32	MutSalpha complex	0.333333	0.0137369	0.719
INT_32	Myb complex	0.666667	0.0135	0.745
INT_32	NELF complex	0.833333	0	0.988
INT_32	NSL complex	0.666667	0.000247519	0.685
INT_32	NURF complex	0.666667	0.000371278	1.0605
INT_32	NoRC complex	0.5	0.0382208	0.737
INT_32	Nonhomologous end joining complex	0.5	0.0525	1.028
INT_32	NuA3 histone acetyltransferase complex	0.5	5.4249e-05	1.568
INT_32	NuA3b histone acetyltransferase complex	0.5	3.6166e-05	1.538
INT_32	Nuclear DNA-directed RNA polymerase complex	0.666667	0.007	1.5225
INT_32	Nuclear body	0.833333	0.012	4
INT_32	Nuclear chromatin	0.833333	0.04	1.763
INT_32	Nuclear chromosome part	0.333333	0.0102007	5
INT_32	Nuclear cyclin-dependent protein kinase holoenzyme complex	0.833333	0	1.393
INT_32	Nuclear heterochromatin	0.5	0.0195	0.687
INT_32	Nuclear matrix	0.5	0.032	0.697
INT_32	Nuclear part	0.833333	0.0095	5
INT_32	Nuclear periphery	0.666667	0.0195	1.163
INT_32	Nuclear replication fork	0.666667	0.00732917	0.7335
INT_32	Nuclear replisome	0.666667	0.00683197	0.75
INT_32	Nuclear speck	0.666667	0.0055	2.1105
INT_32	Nuclear ubiquitin ligase complex	0.666667	0.0375	1.315
INT_32	Nucleolus	0.833333	0.032	1.024
INT_32	Nucleoplasm	1	0.0475	4
INT_32	Nucleoplasm part	0.5	0.0355366	4
INT_32	Nucleosome	0.666667	0.025	2.0505
INT_32	Origin recognition complex	0.5	0.0149057	0.61
INT_32	P-TEFb complex	0.833333	0	1.422
INT_32	PCAF complex	0.666667	0.002	1.115
INT_32	PCNA complex	0.666667	0.049	0.848
INT_32	PML body	0.5	0.0245	1.134
INT_32	PRC1 complex	0.666667	0.0035	1.3895
INT_32	Paraspeckles	0.5	0.0136681	0.823
INT_32	PcG protein complex	0.666667	0.0185	1.948
INT_32	Peptidase inhibitor complex	1	0.035	1.0875
INT_32	Pericentric heterochromatin	0.666667	0.00123759	1.372
INT_32	Perinucleolar compartment	0.333333	0.0168698	0.5825
INT_32	Polytene chromosome	0.666667	0.00377717	1.2405
INT_32	Protease inhibitor complex	1	0.035	1.0845
INT_32	Proteasome complex	1	0.0435	1.279
INT_32	Protein kinase complex	1	0.011	1.0985
INT_32	RNA polymerase II, holoenzyme	0.5	0.007	1.531
INT_32	RNA polymerase complex	1	0.007	1.8435
INT_32	RNAi effector complex	0.5	0.0395	0.693
INT_32	RSC-type complex	0.666667	0	0.832
INT_32	Replication fork	0.666667	0.0155	1.139
INT_32	Replisome	0.5	0.036	0.818
INT_32	Ribonucleoprotein complex	1	0.047	1.217
INT_32	Rpd3L complex	0.333333	0.00791136	1.6125
INT_32	Rpd3S/Clr6-CII complex	0.666667	0	1.6805
INT_32	SAGA complex	0.666667	0.00568747	0.811
INT_32	SAGA-type complex	0.666667	0.007	1.4515
INT_32	SMC loading complex	0.333333	0.0529597	0.7595
INT_32	SOSS complex	0.333333	0.0213462	0.9595
INT_32	STAGA complex	0.333333	0.0382667	0.759
INT_32	SUMO activating enzyme complex	0.333333	0.0416033	1.1055
INT_32	SUMO ligase complex	0.5	0.0505	0.941
INT_32	SWI/SNF complex	0.833333	0.0005	1.484
INT_32	SWI/SNF superfamily-type complex	0.833333	0.0075	1.689
INT_32	Set1C/COMPASS complex	0.666667	0.000866315	1.641
INT_32	Set3 complex	0.666667	0.0065	1.3785
INT_32	Sin3-type complex	0.666667	0.00136135	1.348
INT_32	Site of DNA damage	0.5	0.0349287	0.954
INT_32	Site of double-strand break	0.5	0.0146483	0.984
INT_32	Sm-like protein family complex	0.666667	0.0225	1.2875
INT_32	Small nuclear ribonucleoprotein complex	0.666667	0.0165	1.1765
INT_32	Spliceosomal complex	1	0	1.0105
INT_32	Super elongation complex	0.5	0.00844541	0.864
INT_32	Swr1 complex	0.5	0.00867804	0.864
INT_32	TOR complex	0.833333	0.0435	0.707
INT_32	Transcription elongation factor complex	0.833333	0.001	1.57
INT_32	Transcriptionally active chromatin	0.5	0.0121632	1.486
INT_32	Transcriptionally silent chromatin	0.5	0.000307411	0.661
INT_32	alpha,alpha-trehalose-phosphate synthase complex (UDP-forming)	0.333333	0.0210887	1.103
INT_32	beta-galactosidase complex	0.5	0.0545	0.737
INT_32	carboxy-terminal domain protein kinase complex	0.833333	0	1.431
INT_32	chromosome, centromeric region	0.833333	0.018	1.125
INT_32	cullin-RING ubiquitin ligase complex	0.833333	0.0125	0.805
INT_32	cyclin-dependent protein kinase holoenzyme complex	0.833333	0	1.357
INT_32	cyclin/CDK positive transcription elongation factor complex	0.833333	0	1.44
INT_32	esBAF complex	0.333333	0.00478478	0.7725
INT_32	mBAF complex	0.333333	0.00322964	0.625
INT_32	npBAF complex	0.5	9.0415e-05	0.593
INT_32	nucleotide-excision repair complex	0.5	0.0145	0.64
INT_32	protein-DNA complex	0.833333	0.0305	1.727
INT_32	serine/threonine protein kinase complex	1	0.002	1.0555
INT_33	Calcineurin complex	0.6	0.021	0.678
INT_33	GARP complex	0.4	0.0394696	0.9075
INT_33	Lsm2-8 complex	0.4	0.0265589	0.9925
INT_33	Postsynaptic Golgi apparatus	0.4	0.0100199	0.992
INT_33	Proximal dendrite	0.4	0.0383905	0.676
INT_33	Synapse part	0.4	0.0255639	2
INT_33	gamma-tubulin large complex	0.4	0.0376281	1.828
INT_33	gamma-tubulin ring complex	0.4	0.0376281	1.828
INT_33	interleukin-4 receptor complex	0.4	0.00353706	0.6415
INT_34	AP-type membrane coat adaptor complex	0.75	0.0222373	1.304
INT_34	Axon initial segment	0.5	0.0335192	1.5655
INT_34	Axon terminus	0.75	0.0075	2
INT_34	Axonal spine	0.5	0	1.0735
INT_34	C bouton	0.5	0	0.5675
INT_34	Cation channel complex	0.75	0.0495	0.762
INT_34	Cell body	0.75	0.053	0.907
INT_34	Chloride channel complex	0.5	0.0539398	1.144
INT_34	Clathrin adaptor complex	0.75	0.020871	1.309
INT_34	Clathrin coat	0.75	0.0385	1.753
INT_34	Clathrin complex	0.75	0.028	1.753
INT_34	Coated vesicle	0.75	0.038	4
INT_34	Coated vesicle membrane	0.75	0.015	4
INT_34	Cone cell pedicle	0.5	0.00165731	1.143
INT_34	Cytoplasmic vesicle membrane	0.75	0.036	4
INT_34	Cytoplasmic vesicle part	0.5	0.0519299	4.5
INT_34	Dense core granule	0.5	0.0362519	0.9975
INT_34	Dopaminergic synapse	0.5	0.00436887	0.973
INT_34	Early endosome	0.75	0.02	1.368
INT_34	Endocytic vesicle	0.75	0.04	1.02
INT_34	Exocytic vesicle	0.75	0.023	1.425
INT_34	GABA-ergic synapse	0.5	0.0309203	1.907
INT_34	Glutamatergic synapse	0.5	0.0506973	1.5205
INT_34	Golgi apparatus part	0.5	0.0100741	4
INT_34	Golgi cisterna membrane	0.5	0.00213923	0.9135
INT_34	Golgi membrane	0.75	0.009	3
INT_34	Golgi subcompartment	0.75	0.024	1.214
INT_34	Lamellar body	0.5	0.0176229	0.547
INT_34	Late endosome	0.75	0.0375	1.206
INT_34	Membrane coat	0.75	0.0515	1.734
INT_34	Membrane part	0.75	0.0165	3
INT_34	Membrane region	0.75	0.0455	3
INT_34	Neuron part	0.75	0.00471278	3
INT_34	Neuron projection terminus	0.75	0.0095	2
INT_34	Organelle subcompartment	0.75	0.034	1.239
INT_34	PAS complex	0.5	0.00266996	0.7345
INT_34	Presynapse	1	0.0155	1.6415
INT_34	Presynaptic membrane	0.5	0.037727	1.9175
INT_34	Ribbon synapse	0.5	0.00520613	1.3235
INT_34	Rod spherule	0.5	0.00158498	1.0705
INT_34	SNARE complex	0.75	0.011	0.974
INT_34	Secretory granule	0.75	0.0495	1.041
INT_34	Secretory granule membrane	0.5	0.00946561	0.671
INT_34	Spine apparatus	0.5	0.0544349	0.8645
INT_34	Stereocilium	0.5	0.0370143	0.8065
INT_34	Stereocilium bundle	0.5	0.0402469	0.776
INT_34	Synapse part	0.5	0.00642312	2.5
INT_34	Synaptic cleft	0.5	0.0520437	1.5365
INT_34	Synaptic ribbon	0.5	0.00350089	0.7435
INT_34	Synaptic vesicle	0.75	0.0195	1.401
INT_34	Transport vesicle	0.75	0.046	2.606
INT_34	Vesicle lumen	0.5	0.0300292	0.8285
INT_34	Vesicle membrane	0.75	0.0405	4
INT_34	WASH complex	0.5	0.0393756	0.907
INT_34	clathrin-coated pit	0.75	0.0338813	1.499
INT_34	clathrin-coated vesicle	0.75	0.0145	4
INT_34	clathrin-coated vesicle membrane	0.75	0.00855428	4
INT_34	trans-Golgi network	0.75	0.0175	1.217
INT_34	trans-Golgi network membrane	0.5	0.00300721	2.498
INT_35	Intercellular bridge	0.4	0.0441083	2.5245
INT_35	Membrane part	0.6	0.044	5
INT_35	Spectrosome	0.4	0.00410939	0.887
INT_36	Contractile fiber	0.75	0.0295	0.662
INT_36	Myofibril	0.75	0.0265	0.667
INT_36	Receptor complex	1	0.054	0.6905
INT_37	Activin AB complex	0.5	0.00438063	0.692
INT_37	Cell trailing edge	0.5	0.0289004	1.185
INT_37	Extrinsic component of plasma membrane	0.75	0.0225	0.859
INT_37	Filamentous actin	0.75	0.043	1.024
INT_37	Uropod	0.5	0.0279054	0.8245
INT_38	Actin filament	1	0.0135	1.097
INT_38	Actomyosin contractile ring	0.5	0.0188038	0.5865
INT_38	Apical junction complex	0.75	0.0286958	0.64
INT_38	BMP receptor complex	0.5	0.0312816	0.6
INT_38	Basement membrane	0.75	0.053	1.48
INT_38	Cell body membrane	0.5	0	1.2955
INT_38	Cell cortex	1	0.03	0.958
INT_38	Climbing fiber	0.5	0.00398913	1.059
INT_38	Cortical cytoskeleton	1	0.0195	0.8485
INT_38	Distal axon	0.75	0.023	0.944
INT_38	Extracellular space	1	0.0485	0.7195
INT_38	Filamentous actin	1	0.0035	0.967
INT_38	G protein-coupled receptor complex	0.75	0.0295	0.555
INT_38	Growth cone	0.75	0.0179898	0.737
INT_38	H3 histone acetyltransferase complex	0.5	0.0467122	0.935
INT_38	H4/H2A histone acetyltransferase complex	0.5	0.041737	0.684
INT_38	Histone H3-K14 acetyltransferase complex	0.5	0.0412419	0.9485
INT_38	LYSP100-associated nuclear domain	0.5	0.00794121	0.7465
INT_38	Leading edge membrane	0.5	0.0149539	1.2865
INT_38	Microtubule	1	0.051	1.169
INT_38	Mst2 histone acetyltransferase complex	0.5	0.0406231	0.949
INT_38	Neuron projection	1	0.026	1.145
INT_38	NuA4 histone acetyltransferase complex	0.5	0.0393657	0.6875
INT_38	Phosphatase complex	1	0.021	0.619
INT_38	SCAR complex	0.5	0.0495884	1.4205
INT_38	Site of polarized growth	1	0	0.6695
INT_38	Stereocilium	0.75	0.00298015	0.778
INT_38	Stereocilium bundle	0.75	0.00322767	0.747
INT_38	Subapical complex	0.5	0.014075	0.5835
INT_38	Synapse	1	0.054	1.117
INT_38	actin-based cell projection	0.75	0.019	0.716
INT_39	1,3-beta-D-glucan synthase complex	0.153846	0.0423806	0.614
INT_39	Cone cell pedicle	0.153846	0.0150741	0.8185
INT_39	Excitatory synapse	0.307692	0.019	0.8865
INT_39	Growing cell tip	0.153846	0.045727	0.806
INT_39	Monopolin complex	0.153846	0.0331827	1.003
INT_39	Nuclear lamina	0.307692	0.0535	0.7505
INT_39	Prospore contractile ring	0.230769	0.014	0.635
INT_39	Rod spherule	0.153846	0.0130018	0.9115
INT_39	SMC loading complex	0.230769	0.02	0.748
INT_39	Site of polarized growth	0.384615	0.0395	0.752
INT_39	Slit-Robo signaling complex	0.153846	0.0324153	0.7565
INT_39	Spindle midzone	0.307692	0.0145	0.856
INT_39	Synaptonemal complex	0.230769	0.047	0.919
INT_39	Synaptonemal structure	0.230769	0.047	0.919
INT_39	Type III polyketide synthase complex	0.153846	0.0306628	0.676
INT_39	cullin-RING ubiquitin ligase complex	0.692308	0.0085	0.84
INT_39	fatty-acyl-CoA synthase complex	0.153846	0.00543488	0.7755
INT_39	gamma-tubulin small complex	0.153846	0.0521923	2.188
INT_39	gamma-tubulin small complex, spindle pole body	0.153846	0.0478707	2.1645
INT_39	separase-securin complex	0.153846	0.0282965	1.12
INT_40	Dense core granule	0.4	0.0452221	0.9335
INT_40	Nuclear envelope lumen	0.4	0.0485437	0.714
INT_40	chromosome, subtelomeric region	0.4	0.0453409	0.712
INT_41	Cellulosome	0.285714	0.00531462	1.1565
INT_41	Extracellular non-membrane-bounded organelle	0.285714	0.00674862	1.1175
INT_41	PTW/PP1 phosphatase complex	0.285714	0.00354338	0.7765
INT_42	Axon initial segment	0.4	0.044831	0.683
INT_42	Ciliary tip	0.4	0.0301728	0.5585
INT_42	Cytoplasmic exosome (RNase complex)	0.4	0.00616996	1.0975
INT_42	Elastic fiber	0.4	0.0458657	0.8145
INT_42	Exocytic vesicle	0.6	0.053	1.058
INT_42	Exosome (RNase complex)	0.4	0.00561571	1.0775
INT_42	Fusome	0.4	0.00715188	1.0395
INT_42	Golgi apparatus part	0.4	0.0325093	4
INT_42	Intraciliary transport particle B	0.4	0.0279451	0.7075
INT_42	Microbody membrane	0.4	0.0354646	0.708
INT_42	Mitochondrial degradosome	0.4	0.00665188	1.121
INT_42	Outer membrane	0.8	0.0395	0.766
INT_42	Peroxisomal membrane	0.4	0.0354646	0.709
INT_42	Presynaptic membrane	0.4	0.050821	0.83
INT_42	Proximal dendrite	0.4	0.0347568	0.639
INT_42	Rhino-Deadlock-Cutoff Complex	0.4	0.00797737	0.64
INT_42	Sensory dendrite	0.4	0.00226581	1.032
INT_42	UFD1-NPL4 complex	0.4	0.00914644	0.872
INT_43	Actin filament	1	0.025	1.256
INT_43	Actomyosin	1	0.0148908	1.232
INT_43	Actomyosin contractile ring	0.666667	0.01249	1.131
INT_43	Anchoring junction	1	0.0515	0.95
INT_43	Aster	0.666667	0.014641	1.963
INT_43	Astral microtubule	0.666667	0.0290242	1.853
INT_43	COPI-coated vesicle	0.666667	0.0515338	0.7905
INT_43	Cell cortex region	1	0.021	1
INT_43	Cell division site	1	0.00668797	1.351
INT_43	Centralspindlin complex	0.666667	0.00406146	1.704
INT_43	Centrosome	1	0.0235	2.102
INT_43	Chromosome passenger complex	0.666667	0.0209005	1.789
INT_43	Ciliary transition zone	0.666667	0.0240388	0.995
INT_43	Cilium	1	0.022	1.122
INT_43	Cleavage furrow	0.666667	0.0137377	2.7155
INT_43	Coated membrane	1	0.013	0.975
INT_43	Coated vesicle	1	0.009	1
INT_43	Coated vesicle membrane	1	0.0104156	0.686
INT_43	Condensed chromosome kinetochore	0.666667	0.0409547	0.8485
INT_43	Condensed chromosome, centromeric region	0.666667	0.0410785	0.8485
INT_43	Condensin complex	0.666667	0.021575	1.1795
INT_43	Contractile ring	1	0.00371774	0.706
INT_43	Cortical actin cytoskeleton	1	0.006	1.081
INT_43	Cortical cytoskeleton	1	0.0435	1.181
INT_43	Cytoplasmic dynein complex	0.666667	0.0162739	1.323
INT_43	Cytoplasmic microtubule	0.666667	0.0500288	1.951
INT_43	Cytoplasmic region	1	0.039	0.956
INT_43	Cytoskeletal part	0.666667	0.0475388	5
INT_43	Cytoskeleton of presynaptic active zone	1	0.019	0.83
INT_43	Dendrite	1	0.019	0.932
INT_43	Dendritic tree	1	0.0195	0.93
INT_43	Dynein complex	1	0.011	1.846
INT_43	Endosome	1	0.0385	0.94
INT_43	Exocyst	0.666667	0.0501774	0.7325
INT_43	Filamentous actin	1	0.0105	1.117
INT_43	Fusome	0.666667	0	0.98
INT_43	GTPase complex	1	0.0535	1.428
INT_43	Golgi stack	0.666667	0.0158038	0.9445
INT_43	Golgi-associated vesicle	1	0.0155245	0.722
INT_43	Growth cone filopodium	0.666667	0.00222964	0.977
INT_43	Hedgehog signaling complex	0.666667	0.0207075	0.762
INT_43	Immunoglobulin complex	1	0.0455	0.577
INT_43	Intercellular bridge	0.666667	0.0050497	2.3405
INT_43	Interphase microtubule organizing center	0.666667	0.00106057	0.7695
INT_43	Intraciliary transport particle	0.666667	0.0153336	1.3185
INT_43	Kinesin II complex	0.666667	0.0060253	0.8965
INT_43	Kinetochore microtubule	0.666667	0.00644753	1.5485
INT_43	MIS12/MIND type complex	0.666667	0.00544753	0.9405
INT_43	Meiotic spindle	0.666667	0.0104358	1.56
INT_43	Membrane coat	1	0.0115	0.997
INT_43	Metaphase plate	0.666667	0.0425934	1.5775
INT_43	Microtubule associated complex	1	0.03	1.883
INT_43	Microtubule bundle	0.666667	0.0100018	1.7595
INT_43	Microtubule end	1	0.00495534	1.518
INT_43	Microtubule minus-end	0.666667	0.00744753	1.4905
INT_43	Microtubule organizing center	1	0.042	2.102
INT_43	Microtubule plus-end	1	0.0044603	1.208
INT_43	Mitotic checkpoint complex	0.666667	0.0267965	1.144
INT_43	Mitotic spindle microtubule	0.666667	0.00379022	0.911
INT_43	Mitotic spindle pole	0.666667	0.00721877	1.598
INT_43	Myosin II complex	1	0.00657413	0.986
INT_43	Myosin complex	1	0.025	1.142
INT_43	NMS complex	0.666667	0.035227	1.4635
INT_43	Ndc80 complex	0.666667	0.0298905	1.511
INT_43	Neuron projection	1	0.0535	0.967
INT_43	Nuclear pore transmembrane ring	0.666667	0.00271789	1.1265
INT_43	Pericentriolar material	0.666667	0.00659219	2.134
INT_43	Phosphatase complex	1	0.0405	0.817
INT_43	Phragmoplast	0.666667	0.00227213	0.599
INT_43	Plasma membrane region	1	0.016	1.887
INT_43	Presynapse	1	0.0405	0.753
INT_43	Presynaptic active zone	1	0.022	0.846
INT_43	Presynaptic active zone cytoplasmic component	1	0.019	0.83
INT_43	Presynaptic cytoskeleton	1	0.02	0.829
INT_43	Prospore contractile ring	0.666667	0.0072667	0.998
INT_43	SNARE complex	1	0.0110394	0.611
INT_43	Secretory vesicle	1	0.0305	0.912
INT_43	Spindle	1	0.0235	2.435
INT_43	Spindle microtubule	0.666667	0.0527565	2.168
INT_43	Spindle midzone	0.666667	0.042826	2.142
INT_43	Spindle pole body	0.666667	0.0387122	1.3125
INT_43	Spine apparatus	0.666667	0.00893577	1.1585
INT_43	Vesicle coat	1	0.00979684	0.689
INT_43	cell-cell junction	1	0.031	0.701
INT_43	chromosome, centromeric region	1	0.0235	1.697
INT_43	cullin-RING ubiquitin ligase complex	1	0.0165	1.519
INT_43	gamma-tubulin large complex	0.666667	0.00590504	1.857
INT_43	gamma-tubulin ring complex	0.666667	0.00590504	1.857
INT_43	non-motile cilium	0.666667	0.0276654	1.215
INT_43	pre-replicative complex	0.666667	0.0104963	0.558
INT_44	AP-4 adaptor complex	1	0.0025	0.721
INT_44	Aggresome	1	0.0485	0.572
INT_44	Annulate lamellae	1	0.0115	2.243
INT_44	Annuli extracellular matrix	1	0.0095	0.937
INT_44	Aryl hydrocarbon receptor complex	1	0.0525	0.533
INT_44	Aster	1	0.04	1.082
INT_44	Astral microtubule	1	0.0315	0.796
INT_44	BCOR complex	1	0.045	1.383
INT_44	Brahma complex	1	0.0535	0.625
INT_44	COPII vesicle coat	1	0.0155	1.413
INT_44	COPII-coated ER to Golgi transport vesicle	1	0.047	1.201
INT_44	Cdc73/Paf1 complex	1	0.053	0.672
INT_44	Cell wall-bounded periplasmic space	1	0.017	0.559
INT_44	Chloroplast ribulose bisphosphate carboxylase complex	1	0.003	0.617
INT_44	Chromatin lock complex	1	0.005	0.544
INT_44	Chromatin silencing complex	1	0.033	0.628
INT_44	Chromosome passenger complex	1	0.0525	1.242
INT_44	Ciliary base	1	0.0215	1.066
INT_44	Cleavage furrow	1	0.0445	0.687
INT_44	Collagen and cuticulin-based cuticle extracellular matrix	1	0.0095	0.937
INT_44	Condensed chromosome kinetochore	1	0.0455	0.915
INT_44	Condensed chromosome, centromeric region	1	0.0455	0.915
INT_44	Condensin I complex	1	0.031	0.783
INT_44	Condensin complex	1	0.0485	1.074
INT_44	Contractile ring	1	0.05	0.594
INT_44	Cortical endoplasmic reticulum	1	0.036	0.743
INT_44	Cortical layer of collagen and cuticulin-based cuticle extracellular matrix	1	0.0095	0.937
INT_44	Cul3-RING ubiquitin ligase complex	1	0.022	0.712
INT_44	Cyclin B1-CDK1 complex	1	0.014	0.713
INT_44	Cytoplasmic dynein complex	1	0.051	0.582
INT_44	Cytoplasmic microtubule	1	0.0535	1.022
INT_44	Cytoplasmic periphery of the nuclear pore complex	1	0.0025	0.846
INT_44	Cytoplasmic side of nuclear pore	1	0.0065	1.989
INT_44	Cytoproct	1	0.002	0.615
INT_44	Dense fibrillar component	1	0.0345	0.626
INT_44	Diamine N-acetyltransferase complex	1	0.043	0.555
INT_44	Dosage compensation complex	1	0.032	1.454
INT_44	ER to Golgi transport vesicle membrane	1	0.0175	1.384
INT_44	ESCRT III complex	1	0.0455	0.877
INT_44	Endoplasmic reticulum subcompartment	1	0.0365	0.721
INT_44	Endoplasmic reticulum tubular network	1	0.0365	0.739
INT_44	Eukaryotic translation initiation factor 4F complex	1	0.047	0.778
INT_44	FACT complex	1	0.049	0.8
INT_44	Fibrillar center	1	0.04	0.592
INT_44	Fumarate reductase complex	1	0.0145	0.677
INT_44	Fusome	1	0.0095	0.605
INT_44	GATOR2 complex	1	0.0135	0.749
INT_44	GO:0043657	1	0.0045	2
INT_44	Germ cell nucleus	1	0.052	0.676
INT_44	H4/H2A histone acetyltransferase complex	1	0.031	0.731
INT_44	Host	1	0.0045	2
INT_44	Interchromatin granule	1	0.0335	0.641
INT_44	Interferon regulatory factor 3 complex	1	0.0305	0.615
INT_44	Intracellular ribonucleoprotein complex	1	0.046	4
INT_44	Intraciliary transport particle	1	0.038	0.516
INT_44	Kinetochore microtubule	1	0.0295	1.427
INT_44	Lamin filament	1	0.012	1.105
INT_44	MAD1 complex	1	0.0405	1.787
INT_44	MIS12/MIND type complex	1	0.0265	1.018
INT_44	MLL1 complex	1	0.05	1.908
INT_44	MLL1/2 complex	1	0.051	1.902
INT_44	MLL3/4 complex	1	0.0175	0.556
INT_44	MPF complex	1	0.0065	0.869
INT_44	MSL complex	1	0.026	1.159
INT_44	Macronucleus	1	0.025	1.591
INT_44	Male pronucleus	1	0.0245	0.561
INT_44	Mannosyltransferase complex	1	0.027	0.509
INT_44	Meiotic nuclear membrane microtubule tethering complex	1	0.0455	1.511
INT_44	Meiotic spindle	1	0.031	0.811
INT_44	Membrane stack	1	0.0145	0.893
INT_44	Metaphase plate	1	0.048	1.707
INT_44	Micronucleus	1	0.026	1.031
INT_44	Microtubule bundle	1	0.0295	0.739
INT_44	Microtubule minus-end	1	0.0325	0.707
INT_44	Microtubule organizing center attachment site	1	0.0485	1.447
INT_44	Microtubule plus-end	1	0.0475	0.879
INT_44	Mitotic checkpoint complex	1	0.035	1.711
INT_44	Mitotic checkpoint complex, CDC20-MAD2 subcomplex	1	0.007	0.624
INT_44	Mitotic spindle assembly checkpoint MAD1-MAD2 complex	1	0.012	1.179
INT_44	Mitotic spindle microtubule	1	0.022	0.876
INT_44	Mucocyst	1	0.003	0.506
INT_44	Myosin II filament	1	0.009	0.661
INT_44	NELF complex	1	0.0375	0.561
INT_44	NMS complex	1	0.045	1.067
INT_44	NSL complex	1	0.022	1.883
INT_44	NURF complex	1	0.036	1.06
INT_44	Ndc80 complex	1	0.039	1.108
INT_44	NoRC complex	1	0.0525	0.535
INT_44	NuA4 histone acetyltransferase complex	1	0.0305	0.735
INT_44	Nuclear RNA export factor complex	1	0.024	1.76
INT_44	Nuclear cap binding complex	1	0.03	0.743
INT_44	Nuclear envelope lumen	1	0.035	1.282
INT_44	Nuclear inclusion body	1	0.0075	5
INT_44	Nuclear membrane microtubule tethering complex	1	0.0455	1.511
INT_44	Nuclear outer membrane	1	0.02	0.51
INT_44	Nuclear pore central transport channel	1	0.0055	1.597
INT_44	Nuclear pore cytoplasmic filaments	1	0.003	3
INT_44	Nuclear pore inner ring	1	0.021	2.072
INT_44	Nuclear pore linkers	1	0.018	2.357
INT_44	Nuclear pore nuclear basket	1	0.001	5
INT_44	Nuclear pore outer ring	1	0.031	5
INT_44	Nuclear pore transmembrane ring	1	0.013	2.381
INT_44	Nucleolar chromatin	1	0.028	0.729
INT_44	Nucleolus organizer region	1	0.0115	0.757
INT_44	Nucleomorph	1	0.0165	0.886
INT_44	Nucleoplasm part	1	0.0505	5
INT_44	Nucleoplasmic side of nuclear pore	1	0.005	1.616
INT_44	Origin recognition complex	1	0.0385	0.604
INT_44	Other organism	1	0.0045	2
INT_44	Other organism cell	1	0.007	2
INT_44	Other organism part	1	0.007	2
INT_44	P granule	1	0.0345	1.482
INT_44	Paraspeckles	1	0.0385	0.509
INT_44	Pericentric heterochromatin	1	0.046	0.934
INT_44	Pericentriolar material	1	0.027	0.77
INT_44	Phragmoplast	1	0.0115	0.681
INT_44	Piccolo NuA4 histone acetyltransferase complex	1	0.0185	0.595
INT_44	Polytene chromosome	1	0.0445	1.088
INT_44	Preprophase band	1	0.01	0.874
INT_44	Protein N-acetylglucosaminyltransferase complex	1	0.035	0.996
INT_44	RISC-loading complex	1	0.0195	0.609
INT_44	RNA cap binding complex	1	0.054	0.989
INT_44	RNA nuclear export complex	1	0.02	1.334
INT_44	RSC-type complex	1	0.0315	0.782
INT_44	RZZ complex	1	0.0185	0.792
INT_44	Right nucleus	1	0.004	0.848
INT_44	Rpd3S/Clr6-CII complex	1	0.0225	0.521
INT_44	SAS acetyltransferase complex	1	0.018	0.597
INT_44	Seh1-associated complex	1	0.0195	0.759
INT_44	Septin ring	1	0.0195	0.547
INT_44	Set1C/COMPASS complex	1	0.037	1.207
INT_44	Signal peptidase complex	1	0.031	0.622
INT_44	Signal recognition particle receptor complex	1	0.0435	0.546
INT_44	Sin3-type complex	1	0.0515	0.754
INT_44	Ski complex	1	0.052	0.708
INT_44	Sperm head	1	0.0385	0.775
INT_44	Spindle matrix	1	0.0155	1.153
INT_44	Spindle midzone	1	0.043	1.238
INT_44	Spindle pole body	1	0.0445	1.346
INT_44	Succinate dehydrogenase complex (ubiquinone)	1	0.0005	1.602
INT_44	Super elongation complex	1	0.029	0.979
INT_44	THO complex	1	0.045	1.572
INT_44	Transcription export complex 2	1	0.035	1.664
INT_44	Transcriptionally active chromatin	1	0.0405	0.932
INT_44	Transport vesicle membrane	1	0.0505	0.769
INT_44	U1 snRNP	1	0.0535	0.539
INT_44	XPC complex	1	0.043	0.58
INT_44	bub1-bub3 complex	1	0.007	0.827
INT_44	chromosome, subtelomeric region	1	0.036	0.602
INT_44	exon-exon junction subcomplex mago-y14	1	0.004	0.501
INT_44	gamma-tubulin large complex	1	0.027	1.408
INT_44	gamma-tubulin ring complex	1	0.027	1.408
INT_44	interleukin-9 receptor complex	1	0.0025	0.673
INT_44	mRNA cap binding complex	1	0.045	0.759
INT_44	mRNA cleavage and polyadenylation specificity factor complex	1	0.0445	0.956
INT_44	mRNA cleavage factor complex	1	0.0495	0.921
INT_44	pre-primosome complex	1	0.0275	0.784
INT_44	pre-replicative complex	1	0.037	0.655
INT_44	proton-transporting V-type ATPase complex	1	0.009	0.513
INT_44	small-subunit processome	1	0.0355	0.618
INT_45	Centralspindlin complex	0.666667	0.00659763	1.407
INT_45	Cleavage furrow	0.666667	0.0470636	2.7965
INT_45	Condensin I complex	0.666667	0.00512204	0.542
INT_45	Condensin complex	0.666667	0.0491625	0.678
INT_45	Cytoskeletal part	0.666667	0.0542863	5
INT_45	Kinetochore microtubule	0.666667	0.00746561	1.1735
INT_45	Metaphase plate	0.666667	0.046826	0.8225
INT_45	Microtubule bundle	0.666667	0.0137667	0.824
INT_45	Microtubule plus-end	0.666667	0.0256953	0.838
INT_45	Ndc80 complex	0.666667	0.0345043	0.764
INT_45	Spindle midzone	0.666667	0.0418409	1.4685
INT_46	Apical plasma membrane	0.666667	0.0202495	1.051
INT_46	Dendritic branch	0.666667	0.00834536	0.962
INT_46	Dihydrolipoyl dehydrogenase complex	0.666667	0.0555487	1.125
INT_46	GABA-ergic synapse	0.666667	0.00700178	0.905
INT_46	Intermediate filament	1	0.041	0.598
INT_46	Intermediate filament cytoskeleton	1	0.0445	0.598
INT_46	Membrane part	0.666667	0.055	4
INT_46	Microtubule plus-end	0.666667	0.045831	0.854
INT_46	Nuclear RNA export factor complex	0.666667	0.00567628	0.7325
INT_46	Nuclear envelope lumen	0.666667	0.00533903	0.7495
INT_46	Terminal web	0.666667	0.0157373	0.6035
INT_46	Uniplex complex	0.666667	0.00203073	1.3675
INT_47	Axon	1	0.018	0.815
INT_47	Dendritic tree	1	0.022	0.759
INT_47	Endosome	1	0.05	0.882
INT_47	Focal adhesion	1	0.015	0.551
INT_47	MICOS complex	0.666667	0.00612204	0.6665
INT_47	NF-kappaB complex	1	0.0465	0.591
INT_47	Neuron projection	1	0.0545	1.117
INT_47	Phosphatidylinositol 3-kinase complex, class I	0.666667	0.00512204	0.8395
INT_47	Phosphatidylinositol 3-kinase complex, class II	0.666667	0	0.743
INT_47	Somatodendritic compartment	1	0.024	0.852
INT_47	TORC1 complex	1	0.0135	0.984
INT_47	cell-substrate junction	1	0.016	0.551
INT_48	Aster	0.230769	0.053	1.299
INT_48	Astral microtubule	0.230769	0.025	1.366
INT_48	Axon initial segment	0.230769	0.026	0.638
INT_48	Axonal growth cone	0.230769	0.041	0.62
INT_48	CAF-1 complex	0.307692	0.0305	0.99
INT_48	CENP-T-W-S-X complex	0.153846	0.0033083	0.722
INT_48	Cajal body	0.307692	0.05	0.841
INT_48	Cdc73/Paf1 complex	0.307692	0.031	2.0765
INT_48	Cell septum	0.230769	0.0298845	0.844
INT_48	Centralspindlin complex	0.230769	0.0544768	1.024
INT_48	Centriole	0.384615	0.013	1.277
INT_48	Chromosome passenger complex	0.307692	0.0305	0.7575
INT_48	Ciliary pocket	0.230769	0.022	0.598
INT_48	Ciliary pocket membrane	0.153846	0.0102305	0.676
INT_48	Condensin I complex	0.307692	0.0137653	0.8725
INT_48	Condensin complex	0.307692	0.02	0.873
INT_48	Cortical cytoskeleton	0.692308	0.035	0.932
INT_48	Cytoskeleton of presynaptic active zone	0.538462	0.054	0.62
INT_48	DNA bending complex	0.230769	0.0265	0.643
INT_48	DSIF complex	0.384615	0	1.497
INT_48	Dosage compensation complex	0.230769	0.0165	1.44
INT_48	Exocyst	0.307692	0.029	0.873
INT_48	H4 histone acetyltransferase complex	0.307692	0.0305	1.4235
INT_48	IgM B cell receptor complex	0.153846	0.0446033	0.7115
INT_48	Integrator complex	0.307692	0.0125	1.5315
INT_48	Isw1 complex	0.230769	0.0322777	1.623
INT_48	Isw1a complex	0.153846	0.0457221	1.108
INT_48	Isw1b complex	0.153846	0.0317866	1.424
INT_48	Karyomere	0.230769	0.00210887	0.736
INT_48	Kinetochore	0.461538	0.044	1.3955
INT_48	Kinetochore microtubule	0.307692	0.002	1.3775
INT_48	Lamellipodium	0.384615	0.0345	1.069
INT_48	Late recombination nodule	0.153846	0.00353706	0.9255
INT_48	MAD1 complex	0.230769	0.0495	0.964
INT_48	MIS12/MIND type complex	0.307692	0.002	0.743
INT_48	MSL complex	0.230769	0.0294432	1.416
INT_48	Mei2 nuclear dot complex	0.153846	0	0.7965
INT_48	Meiotic spindle	0.230769	0.022	0.919
INT_48	Microtubule	0.846154	0.0205	1.337
INT_48	Microtubule cytoskeleton	0.923077	0.025	1.4115
INT_48	Microtubule end	0.384615	0.0075	1.377
INT_48	Microtubule plus-end	0.384615	0.0055	1.316
INT_48	Mis6-Sim4 complex	0.153846	0.0433657	0.5735
INT_48	Mitotic checkpoint complex	0.307692	0.005	0.8495
INT_48	Mitotic spindle	0.538462	0.0145	0.999
INT_48	NELF complex	0.307692	0.007	1.968
INT_48	NMS complex	0.307692	0.0125	1.5155
INT_48	Ndc80 complex	0.230769	0.0345	1.61
INT_48	Noc1p-Noc2p complex	0.153846	0.00833271	0.9835
INT_48	Nrd1 complex	0.230769	0.0215	2.122
INT_48	NuA3 histone acetyltransferase complex	0.153846	0.0292816	1.1085
INT_48	NuA3b histone acetyltransferase complex	0.153846	0.00691136	0.822
INT_48	Nuclear cap binding complex	0.230769	0.026	1.226
INT_48	Nuclear chromosome, telomeric region	0.153846	0.0483409	1.191
INT_48	Nuclear exosome targeting complex	0.230769	0.0109305	1.196
INT_48	Nuclear speck	0.384615	0.0535	0.98
INT_48	Nuclear subtelomeric heterochromatin	0.153846	0.041237	1.204
INT_48	Nucleolar chromatin	0.307692	0.0154678	0.7185
INT_48	Origin recognition complex	0.230769	0.0485	0.799
INT_48	P-TEFb complex	0.307692	0.043	1.8425
INT_48	PAR polarity complex	0.230769	0.027	0.73
[truncated: 283 more rows]
