# Supplementary material for: De Novo Multi-Omics Pathway Analysis Designed for Prior Data Independent Inference of Cell Signaling Pathways
Source: Mol Cell Proteomics. 2024 May 3;23(7):100780. doi: 10.1016/j.mcpro.2024.100780 (PMC11259815; doi:10.1016/j.mcpro.2024.100780)
Supplement: Supplemental Table S11 [file mmc12.xlsx]

## Sheet: Sheet1
Supplemental Table XI
The expression values of the network modules of full-length and cleaved TYRO3 inferred with DMPA.
Interactome, phosphoproteome, proteome and transcriptome data were acquired from WM-266-4 cells expressing wild-type or cleavage-resistant variants of TYRO3 and analyzed with DMPA. The median expression or intensity value of all the features in the network modules were used as the expression values of the network modules.
Full-length TYRO3; network modules														ICD of TYRO3; network modules
Module	GFP_1	GFP_2	GFP_3	WT_1	WT_2	WT_3	GS_1	GS_2	GS_3	ADAM_1	ADAM_2	ADAM_3		Complex	control_1	control_2	control_3	TYRO3_WT_1	TYRO3_WT_2	TYRO3_WT_3	TYRO3_ΔGS_1	TYRO3_ΔGS_2	TYRO3_ΔGS_3	TYRO3_ΔADAM_1	TYRO3_ΔADAM_2	TYRO3_ΔADAM_3
INT_1	0	0	0	690015	1.95597e+06	2.71487e+06	622968	1.17045e+06	3.40494e+06	876710	1.85339e+06	1.52045e+06		INT_1	0	0	0	101161	139197	325346	0	0	0	0	0	0
INT_2	0	0	0	172527	354333	796011	266123	300472	1.21446e+06	175489	419893	846904		INT_2	0	0	0	46278.8	38423.9	406332	0	0	0	0	0	0
INT_3	0	0	0	652639	470360	882887	383118	343430	353397	216974	407094	729870		INT_3	516911	154187	710506	812092	287065	1.22269e+06	633777	118181	756131	623817	161964	286944
INT_4	0	0	0	154744	148096	695572	133508	167502	531277	197027	91872.4	1.0202e+06		INT_4	0	0	0	20495.9	137614	774271	0	0	0	0	0	0
INT_5	0	0	0	792107	553700	1.11354e+06	423517	521936	965063	579897	563078	857948		INT_5	0	0	0	913775	52054.8	257189	0	0	0	0	0	0
INT_6	0	0	0	397309	148096	995102	291280	92128.2	1.32331e+06	186684	85315	674810		INT_6	0	0	0	2.2066e+06	2.50932e+06	1.13519e+06	0	0	0	0	0	0
INT_7	0	0	0	607599	636044	1.24995e+06	413797	624749	3.49693e+06	451298	605504	693198		INT_7	0	0	0	556340	307429	44015.1	0	0	0	0	0	0
INT_8	0	0	0	291986	82661.8	818423	411598	175329	295675	359235	166643	269060		INT_8	0	0	0	1.65165e+06	97122.9	132326	0	0	0	0	0	0
INT_9	0	0	0	502560	587526	1.53715e+06	899057	459912	2.07342e+06	475728	587053	921391		INT_9	0	0	0	615642	2.2822e+06	393985	0	0	0	0	0	0
INT_10	0	0	0	576621	318750	755487	357265	239530	1.41447e+06	449784	241585	315822		INT_10	0	0	0	392984	233278	729104	0	0	0	0	0	0
INT_11	0	0	0	405061	342457	867980	333000	45961.5	613218	424799	117138	656050		INT_11	0	0	0	111815	0	175260	0	0	0	0	0	0
INT_12	0	0	0	612803	433848	804522	447238	360698	128795	673891	314060	87447.5		INT_12	0	26498.9	154387	21720.2	123415	586066	0	0	0	0	0	0
INT_13	0	0	0	506653	121127	757001	436245	82575.1	495079	439122	132933	286947		INT_13	0	0	0	212862	0	532727	0	0	0	0	0	0
INT_14	0	0	0	355058	381471	2.37364e+06	643681	538214	6.74193e+06	331352	467815	1.11465e+06		INT_14	0	0	0	139121	179689	1.24873e+06	0	0	0	0	0	0
INT_15	0	0	0	327360	196634	508003	197509	126839	3.10895e+06	291918	96423.5	270076		INT_15	0	0	0	86419.2	147722	205134	0	0	0	0	0	0
INT_16	0	0	0	641725	880608	716402	1.06971e+06	387279	2.61888e+06	1.412e+06	600170	825536		INT_16	0	0	0	417244	191846	742468	0	0	0	0	0	0
INT_17	0	0	0	632142	451278	1.09087e+06	366732	419757	1.68014e+06	953400	854718	499137		INT_17	0	0	0	314539	80057.5	689214	0	0	0	0	0	0
INT_18	0	0	0	589738	1.75006e+06	667453	458703	1.07042e+06	418786	428393	1.43723e+06	200314		INT_18	0	0	0	594924	126809	787463	0	0	0	0	0	0
INT_19	0	0	0	717443	42264.5	340774	464105	79167.7	33365	534755	15210.9	491614		INT_19	270169	0	202756	345794	134141	443445	0	0	0	216966	0	22448.8
INT_20	0	0	0	88733.3	0	26221.4	286703	16563.2	303107	129148	21849.2	0		INT_20	0	0	0	57225.8	508201	460066	0	0	0	0	0	0
INT_21	0	0	0	1.54333e+06	2.31818e+06	2.69286e+06	758755	741196	8.05837e+06	2.31702e+06	1.05274e+06	1.26e+06		INT_21	0	0	0	29231.9	74736.3	965945	0	0	0	0	0	0
INT_22	0	0	0	36774.5	9630.84	0	31148.9	0	286943	27436.7	5648.26	0		INT_22	0	0	0	116075	0	479698	0	0	0	0	0	0
INT_23	0	0	0	90115.9	0	61115.7	37018.8	0	34787.2	27962.7	0	732878		INT_23	0	0	0	335162	0	49858.2	0	0	0	0	0	0
INT_24	0	0	0	895395	843659	1.22906e+06	553974	831037	1.73934e+06	786326	947712	581284		INT_24	0	0	0	209914	70974	950618	0	0	0	0	0	0
PHOS_Y_1	43351.6	0	0	1.17101e+06	224237	159761	1.69011e+06	308677	70257.1	392180	189747	85370.7		INT_25	0	0	0	289635	42315	619811	0	0	0	0	0	0
PHOS_Y_2	0	0	217657	0	290149	725286	118125	548271	1.26035e+06	64099.4	178743	415203		INT_26	0	0	0	540283	282713	1.93577e+06	0	0	0	0	0	0
PHOS_Y_3	81547.7	75622.5	84207.9	0	0	0	0	0	0	0	0	0		INT_27	0	0	0	195578	145734	1.37735e+06	0	0	0	0	0	0
PHOS_Y_4	459313	361511	95173.3	0	0	0	0	0	0	0	0	0		INT_28	0	0	0	75372.7	0	98646.6	0	0	0	0	0	0
PHOS_Y_5	0	0	0	0	523222	573195	99546.4	700107	541489	0	207884	178482		INT_29	0	0	0	302110	504351	184107	0	0	0	0	0	0
PHOS_ST_1	0	0	0	286469	686730	708239	139338	796237	986227	149828	321920	295871		INT_30	0	0	0	105922	192125	170775	0	0	0	0	0	0
PHOS_ST_2	0	0	0	103180	327737	104095	51698.3	318623	68780.3	0	48964.2	78216.9		INT_31	0	0	0	1.0268e+06	1.23207e+06	949628	617160	614167	559811	0	0	0
PHOS_ST_3	0	299182	0	0	1.45144e+06	230059	40943.1	875253	38074.9	26013.9	808492	292809		INT_32	0	0	0	169054	97187.5	662021	0	0	0	0	0	0
PHOS_ST_4	0	0	211063	373617	216667	616989	432555	146479	751897	497914	156454	522771		INT_33	0	0	0	112807	325723	1.46215e+06	0	0	0	0	0	0
PHOS_ST_5	425983	209349	250383	0	0	0	0	69702.5	95515.5	232666	0	0		INT_34	0	0	0	100958	0	356591	0	0	0	0	0	0
PHOS_ST_6	237333	558930	465554	111994	54815.5	0	0	40556.1	267899	0	104022	77258.5		INT_35	0	0	0	386527	84002.2	266781	0	0	0	0	0	0
PHOS_ST_7	201842	241973	195923	0	0	11059.7	0	0	0	0	0	0		INT_36	0	0	0	0	12067.2	1.02843e+06	0	0	0	0	0	0
PHOS_ST_8	139678	435453	252927	0	0	0	0	0	0	0	0	0		INT_37	0	0	0	15446.4	0	290245	0	0	0	0	0	0
PHOS_ST_9	361917	0	136782	0	0	0	39300.9	0	67416.4	0	0	0		INT_38	0	0	0	24954.8	143728	0	0	0	0	0	0	0
PHOS_ST_10	0	60569.8	125929	0	0	0	0	0	0	0	0	0		INT_39	0	0	0	152822	22885.9	1.1578e+06	0	0	0	0	0	0
PHOS_ST_11	63870.9	0	102211	0	0	0	0	0	0	0	0	0		INT_40	0	0	0	207763	980141	290475	0	0	0	0	0	0
PHOS_ST_12	549418	129097	648820	0	0	0	0	0	0	0	0	0		INT_41	0	0	0	131963	104947	296479	0	0	0	0	0	0
PHOS_ST_13	144887	0	103249	0	0	0	0	0	0	0	0	0		INT_42	0	0	0	129756	18859.5	0	0	0	0	0	0	0
PHOS_ST_14	0	65942.5	532347	0	0	0	0	0	0	0	0	0		INT_43	0	0	0	231926	35936.8	690773	129245	31968.7	136990	0	0	0
PHOS_ST_15	0	175568	775604	0	0	100363	0	36062.2	319965	0	0	0		INT_44	997468	1.73871e+06	2.19853e+06	4.01315e+06	1.30925e+07	5.58374e+07	1.78332e+06	1.8046e+06	4.66318e+06	1.84724e+06	2.06784e+06	1.99044e+07
PHOS_ST_16	392221	708837	1.91498e+06	175949	323057	787868	215261	441901	1.62442e+06	140626	519496	645833		INT_45	0	0	0	25807.7	0	1.41285e+06	0	0	0	0	0	0
PHOS_ST_17	487867	101904	0	0	0	0	0	0	0	0	0	0		INT_46	0	0	0	503290	194907	922914	261370	122346	214277	0	0	0
PHOS_ST_18	42578.7	0	181288	0	0	0	0	0	0	0	0	0		INT_47	0	0	0	160040	10015.5	1.2734e+06	0	0	0	0	0	0
PHOS_ST_19	0	58992.8	194277	0	0	0	0	0	0	0	0	0		INT_48	0	0	0	571138	297276	678496	0	0	0	0	0	0
PHOS_ST_20	1.72959e+06	1.94206e+06	3.13442e+06	737008	770968	1.43255e+06	690584	1.11484e+06	2.68809e+06	294860	1.20373e+06	1.52269e+06		INT_49	0	0	0	454326	216401	770174	211241	47415.2	393453	300754	83647.2	174520
PHOS_ST_21	0	0	0	1.02051e+06	313500	485401	1.00513e+06	325405	362654	690223	391733	478069		INT_50	0	0	0	239014	123304	179412	0	0	0	0	0	0
PHOS_ST_22	88744	70901.7	3482.27	826107	571538	306347	3.75821e+06	592920	171815	3.24401e+06	603853	367281		INT_51	0	0	0	594068	507103	233946	0	0	0	0	0	0
PHOS_ST_23	0	189566	1.3512e+06	0	23590.1	393440	0	72797.9	764268	0	39626.8	214396		INT_52	0	0	0	190798	489662	1.01065e+06	0	0	0	0	0	0
PHOS_ST_24	73076.5	999743	3.41968e+06	0	202456	882588	0	424505	1.99106e+06	0	195390	966299		INT_53	138076	147132	505034	372860	337790	890812	72013.1	43695.1	49681.4	0	0	0
PHOS_ST_25	524714	219069	391173	0	0	0	0	0	0	0	0	0		INT_54	0	0	0	384884	291890	90823.3	0	0	0	0	0	0
PHOS_ST_26	139864	221905	252946	0	0	0	0	0	0	0	0	0		PHOS_Y_1	229346	13129.6	0	1.17101e+06	131352	77972.9	689012	114008	45554	188009	0	11375.1
PHOS_ST_27	0	0	0	4.33113e+06	54873.1	55643.8	2.49488e+06	19338.7	17723.3	3.0004e+06	39972.1	32097.9		PHOS_Y_2	0	53551.6	7918.45	191814	327108	843457	0	61683.2	0	0	0	0
PHOS_ST_28	0	0	0	861570	845420	453464	949106	399715	115379	558702	735254	338320		PHOS_Y_3	0	0	0	0	460440	15449.3	0	0	0	0	0	0
PHOS_ST_29	0	0	0	670640	423197	427709	617485	440757	520905	549363	441029	455444		PHOS_ST_1	22853.7	94722	76652.3	713994	294367	288973	0	0	0	0	0	0
PHOS_ST_30	83394.5	49406.9	0	5.59538e+06	2.82516e+06	1.42634e+06	5.04969e+06	567690	6759.83	1.11001e+06	429577	400755		PHOS_ST_2	0	0	0	6.62238e+06	159478	19962.9	2.77131e+06	0	0	2.2955e+06	0	0
PHOS_ST_31	0	0	0	145819	304108	435828	13526.2	421457	471648	40928.4	341570	449364		PHOS_ST_3	161029	737115	70134	553007	1.0198e+06	802356	377860	577230	47876.5	0	82353.1	138685
PHOS_ST_32	394568	0	488948	0	0	0	0	0	0	0	0	0		PHOS_ST_4	503131	417558	613742	25341	57739.8	90868.5	184076	299309	355280	121743	338562	294204
PHOS_ST_33	0	152369	668762	0	0	24600	0	69937.3	174574	0	32719.8	0		PHOS_ST_5	0	0	0	0	1.14444e+06	222265	0	0	0	0	22774.5	0
PHOS_ST_34	485154	0	64536.9	0	0	0	0	0	0	0	0	0		PHOS_ST_6	36303.4	517593	663166	0	0	0	0	470726	707327	0	155801	239310
PHOS_ST_35	625421	189088	188687	0	0	0	0	0	0	0	0	0		PHOS_ST_7	119772	58527.3	93548	0	0	0	93709.2	97521.7	109517	400385	116847	78144.7
PHOS_ST_36	163666	338149	518764	37936.4	108388	294932	46119.9	166765	164831	0	6091.43	43165.7		PHOS_ST_8	333490	320620	1.15517e+06	0	0	0	551593	85798.5	552264	452118	237971	95433
PHOS_ST_37	1.11803e+07	4.16014e+06	1.71281e+06	1.8933e+07	7.19687e+06	5.94967e+06	1.82925e+07	5.78683e+06	4.93742e+06	2.50259e+07	7.47047e+06	5.46202e+06		PHOS_ST_9	486382	580716	1.59125e+06	39763.8	114425	393346	223645	246058	1.84542e+06	103581	294641	533204
PHOS_ST_38	39452.3	26028.4	0	881718	1.11998e+06	633872	1.47141e+06	855300	12837.7	865971	885875	338320		PHOS_ST_10	1.13251e+06	990021	67825.4	0	0	0	101297	1.02897e+06	37197.9	0	1.03767e+06	125743
PHOS_ST_39	0	0	0	60549.6	119856	153731	56914.7	219847	280979	0	191414	401472		PHOS_ST_11	68589.2	268412	52383.4	0	0	0	0	158333	86732.7	0	227163	71605.7
PHOS_ST_40	3.40342e+06	2.51683e+06	2.99022e+06	4.20992e+06	9.34932e+06	8.31873e+06	5.15042e+06	8.50671e+06	7.77066e+06	1.07316e+07	8.1872e+06	8.36002e+06		PHOS_ST_12	1.16558e+06	450451	78576.9	0	0	0	549156	509093	150364	1.02271e+06	625739	547200
PHOS_ST_41	0	0	0	7797.6	44045.1	167270	0	209048	248984	0	760631	136608		PHOS_ST_13	364784	0	198667	2.77087e+06	688362	345840	1.32257e+06	364283	169402	0	0	0
PHOS_ST_42	0	0	43166.3	0	299156	882591	0	369657	730216	0	659535	951758		PHOS_ST_14	636112	327703	28088.4	0	0	0	455951	232564	10921	0	140613	36640
PHOS_ST_43	0	0	0	236781	46119.5	767711	33998.6	211251	834111	393430	122269	584513		PHOS_ST_15	0	0	0	160857	119709	206372	0	0	0	0	0	10676.6
PHOS_ST_44	0	498325	30211.9	0	0	0	0	0	0	0	0	0		PHOS_ST_16	351782	37685.7	18275.8	533340	199283	160467	302700	110300	26157.5	468103	107445	39491.8
PHOS_ST_45	0	96329.7	408587	0	0	0	0	0	0	0	0	0		PHOS_ST_17	4597.68	150664	198606	0	0	0	0	331503	280546	0	223612	446789
PHOS_ST_46	0	118738	104106	0	0	0	0	0	0	0	0	8246.07		PHOS_ST_18	30507.7	0	0	748879	759673	402796	0	0	0	0	0	35300.5
PHOS_ST_47	0	134636	198841	0	0	0	0	0	0	0	0	0		PHOS_ST_19	48956.8	405537	1.59193e+06	0	98252.6	481499	0	410194	1.44315e+06	112980	508944	704104
PHOS_ST_48	347632	695395	1.944e+06	43815.5	333725	802777	116601	454570	1.22721e+06	129318	459571	647050		PHOS_ST_20	0	327143	439618	0	0	0	35555.7	289799	373725	0	295014	218539
PHOS_ST_49	0	62696.8	109991	0	0	0	0	0	0	0	0	0		PHOS_ST_21	0	0	0	194485	312113	509953	0	0	0	0	0	0
PHOS_ST_50	0	309704	363381	0	0	0	0	0	0	0	0	0		PHOS_ST_22	311375	228796	53520.7	0	0	0	759931	139453	126180	488709	238994	121031
PHOS_ST_51	45564.4	1.30594e+06	0	0	0	0	0	0	0	0	0	0		PHOS_ST_23	113443	296317	251786	0	0	0	63044.7	194984	270282	73882.4	174970	460022
PHOS_ST_52	0	62557.6	960707	0	0	25375.3	0	0	393900	0	0	0		PHOS_ST_24	0	0	0	1.01033e+06	322588	65895.7	0	0	0	0	0	0
PHOS_ST_53	0	195106	103905	0	0	0	0	0	0	0	0	0		PHOS_ST_25	0	0	23263.6	370798	130978	269511	0	0	6787.34	0	0	0
PHOS_ST_54	875399	490155	69860.3	0	0	0	0	0	0	0	0	0		PHOS_ST_26	0	440906	997795	0	0	0	0	933669	1.41027e+06	0	53228.7	112445
PHOS_ST_55	2.20444e+07	8.76614e+07	4.42671e+07	1.11076e+06	2.10231e+07	3.86773e+07	1.34897e+06	5.26857e+07	2.66551e+07	0	3.98514e+07	2.78478e+06		PHOS_ST_27	632554	606304	480667	0	0	0	1.11711e+06	1.6366e+06	402029	38434.4	137358	149286
PHOS_ST_56	0	217550	869832	0	26466.4	247401	0	64739.1	408093	0	0	22292.1		PHOS_ST_28	641843	250598	22994.6	0	0	0	707100	77190	52456.3	799565	0	36681.1
PHOS_ST_57	540076	679106	1.92309e+06	0	295061	398591	123885	226124	762877	0	360049	573847		PHOS_ST_29	30754.5	270039	525330	0	0	108780	21708.6	47184.5	399910	83160.6	92146	327725
PHOS_ST_58	164919	111933	906730	0	0	380648	24816.4	0	378083	0	0	440302		PHOS_ST_30	0	0	0	648710	0	477202	150769	0	18836.6	0	0	0
PHOS_ST_59	187437	265845	556442	0	0	0	0	0	0	0	0	0		PHOS_ST_31	128475	410897	502471	0	0	0	0	321423	493315	11586	297515	369446
PHOS_ST_60	73497.9	0	88387.9	0	0	0	0	0	0	0	0	0		PHOS_ST_32	47065.3	308743	430527	0	0	0	1.31191e+06	533604	209569	648745	422458	329148
PHOS_ST_61	0	121984	319646	0	0	0	0	0	0	0	0	0		PHOS_ST_33	467178	247631	550486	0	0	0	590799	446973	702697	483918	126423	97535.3
PHOS_ST_62	4.12958e+06	1.26808e+06	263486	0	0	0	0	0	0	0	0	0		PHOS_ST_34	6439.76	23065.5	34817.6	289641	166003	110026	24227.4	71146.2	25450.1	80436.4	0	63513.1
PHOS_ST_63	5892.85	216932	323545	0	34879.5	244051	0	12616.2	76636.5	0	0	149036		PHOS_ST_35	0	0	0	843892	65083	0	0	0	0	0	0	0
PHOS_ST_64	365326	461335	64340.9	0	0	0	0	0	0	0	0	0		PHOS_ST_36	152353	126448	96210	840972	386891	356079	405764	172811	82601.1	40604.2	0	11676.1
PHOS_ST_65	3.46284e+06	2.74582e+06	1.87165e+06	0	0	0	0	0	0	0	0	0		PHOS_ST_37	9054.97	122446	132172	0	0	0	0	33207.4	73124.7	0	9061.16	61511.6
PHOS_ST_66	620475	68984.5	0	0	0	0	0	0	0	0	0	0		PHOS_ST_38	0	0	0	0	331402	221781	0	0	0	0	0	0
PHOS_ST_67	895043	348064	326945	2.78281e+06	1.89483e+06	1.19185e+06	4.71508e+06	1.48866e+06	527275	4.24348e+06	1.21196e+06	1.7148e+06		PHOS_ST_39	80867.1	71722.7	18347	1.05271e+06	207682	101557	911969	117247	41931.2	250283	24891.8	22923.6
PHOS_ST_68	0	0	0	98025	510190	978207	108360	324700	213130	449137	472085	613309		PHOS_ST_40	0	0	0	35030.8	266131	203944	0	0	0	0	0	0
PHOS_ST_69	0	0	0	170278	429819	232230	245814	368860	147739	314797	345602	273393		PHOS_ST_41	0	0	0	0	505083	503159	0	0	0	0	0	0
PHOS_ST_70	3.61667e+06	215025	0	6.3608e+06	2.14396e+06	254177	6.1197e+06	671881	25608.7	7.84495e+06	457993	373732		PHOS_ST_42	1.55877e+06	39050.1	3.48397e+06	0	0	0	555599	186562	100532	90064.1	791865	3.01876e+06
PHOS_ST_71	9054.97	122446	132172	0	0	0	0	33207.4	73124.7	0	9061.16	61511.6		PHOS_ST_43	0	299182	74728.9	538662	2.2461e+06	268921	40943.1	663128	28853.7	26013.9	808492	0
PHOS_ST_72	49670.5	0	391143	0	0	0	0	0	0	0	0	0		PHOS_ST_44	316568	592634	474676	0	0	0	306157	402590	286707	429570	307802	292165
PHOS_ST_73	51107.8	278829	330364	0	0	0	0	0	0	0	0	0		PHOS_ST_45	279232	197619	214890	0	0	0	390527	259405	207425	463176	111319	171002
PHOS_ST_74	218837	1.39913e+06	1.51115e+06	0	305906	1.18166e+06	0	384238	487147	0	702562	769987		PHOS_ST_46	192912	446017	55928.6	0	0	0	733338	533604	24842.8	356757	471579	484063
PHOS_ST_75	1.0143e+06	147119	153429	0	0	0	0	0	0	0	0	0		PHOS_ST_47	2.51413e+06	0	439071	0	0	0	2.37842e+06	11770.5	235439	153890	52891.6	531946
PHOS_ST_76	188629	113782	0	43888.7	0	0	0	44116.8	0	0	0	0		PHOS_ST_48	0	0	20423.9	246681	0	96456.5	3613.92	0	21143	56202.8	0	0
PHOS_ST_77	170947	456130	1.09509e+06	0	18281.3	0	4531.34	283575	371863	0	0	0		PHOS_ST_49	347070	0	20160.3	1.06059e+06	167780	53980.7	0	0	0	0	0	0
PHOS_ST_78	370285	260435	172170	0	0	0	0	199207	70288.2	0	0	53389		PHOS_ST_50	578893	256728	124929	0	0	0	476103	176384	133083	967445	257718	236515
PHOS_ST_79	0	0	0	334925	0	346364	391889	0	347563	248875	36395	396313		PHOS_ST_51	0	0	5524.87	0	97004	1.35074e+06	0	0	0	0	32891	8696.97
PHOS_ST_80	0	0	0	1.52772e+06	223448	481757	1.39364e+06	211080	162318	151632	413394	499858		PHOS_ST_52	149193	179571	215121	0	0	0	1.32084e+06	143151	182123	910277	188429	154195
PHOS_ST_81	4.193e+06	703870	730636	6.11034e+06	4.82282e+06	2.67811e+06	6.59832e+06	1.75363e+06	2.27526e+06	7.81139e+06	1.25472e+06	2.78834e+06		PHOS_ST_53	226844	392728	44036.7	0	0	0	179765	0	473222	40373.5	19704.8	198441
PHOS_ST_82	481977	2.96319e+06	740156	2.65091e+06	8.46798e+06	4.40048e+06	1.19532e+06	5.10085e+06	2.10127e+06	2.05818e+06	3.54383e+06	7.4294e+06		PHOS_ST_54	353447	222225	0	0	0	0	677263	49700.9	60057.2	475431	0	126319
PHOS_ST_83	51487.7	293601	228883	1.1604e+06	2.63683e+06	443736	414375	1.2828e+06	249848	485642	2.59886e+06	1.31023e+06		PHOS_ST_55	27588.4	160315	190542	0	0	0	0	191710	92865.3	0	238672	70705.1
PHOS_ST_84	0	0	0	407166	1.6477e+06	1.54356e+06	798784	1.4838e+06	1.37701e+06	0	1.11547e+06	2.41905e+06		PHOS_ST_56	1.06773e+07	2.60287e+06	110436	1.29728e+07	5.16739e+06	3.45279e+06	79243	59725	9037.61	0	0	0
PHOS_ST_85	0	0	0	841290	59121.4	122928	533609	64906.8	126007	421395	74208.1	158091		PHOS_ST_57	27699.1	66216.8	47726.4	4.67105e+06	8.90702e+06	1.15775e+07	8.53053e+06	1.47176e+07	2.03655e+07	14812	65754.4	88453.2
PHOS_ST_86	0	0	0	412209	392048	657692	315972	452332	219719	306932	116147	536553		PHOS_ST_58	215384	49244.8	15643.2	935632	95717.5	93709.3	288543	44996.8	0	0	0	0
PHOS_ST_87	1.51592e+06	76264.7	237545	0	0	0	0	0	0	0	0	0		PHOS_ST_59	0	0	0	601519	0	45484.1	55423.1	0	0	0	0	0
PHOS_ST_88	316834	823967	376124	46140.5	411022	120720	38426.8	367530	288173	55295.7	262237	196320		PHOS_ST_60	344628	417776	505667	96807.7	38561.4	0	164272	144110	326528	560182	390324	405909
PHOS_ST_89	0	354797	110477	0	49749.2	0	0	39104.5	0	0	58899.5	0		PHOS_ST_61	596511	222000	155191	1.73316e+06	412611	247544	523810	227347	19682	1.14932e+06	208056	98350.3
PHOS_ST_90	167695	146852	166047	0	0	63313.8	12607.7	0	0	0	77699.6	117068		PHOS_ST_62	0	449667	688571	0	0	0	0	184335	810262	86117.7	230680	404102
PHOS_ST_91	73138.2	2.73066e+06	3.9232e+06	0	1.3459e+06	1.03614e+06	0	1.86366e+06	1.94043e+06	55892.7	1.60164e+06	0		PHOS_ST_63	0	0	0	49802	719888	739749	0	0	0	0	0	0
PHOS_ST_92	312729	1.16533e+06	913324	0	563908	358457	100865	986715	159828	225203	0	348468		PHOS_ST_64	787869	343128	283045	0	0	0	169862	476624	345520	1.31399e+06	498069	525128
PHOS_ST_93	109219	158966	86375.1	0	110498	19366.9	0	126432	6937.27	0	0	0		PHOS_ST_65	0	217550	869832	0	69225.2	247401	0	173527	408093	0	0	58412.9
PHOS_ST_94	139369	596111	1.33005e+06	0	104475	0	0	370650	962211	0	0	668426		PHOS_ST_66	0	0	0	0	711748	954241	0	0	0	0	0	0
PHOS_ST_95	890911	282471	117533	0	0	0	0	0	0	0	0	0		PHOS_ST_67	0	62280	206862	0	0	32080.2	0	58612.8	96524.3	132529	98242	152357
PHOS_ST_96	117793	31091.3	12643.2	0	0	0	0	0	0	0	0	0		PHOS_ST_68	983750	135927	240480	0	0	0	0	244839	260217	26061.1	154969	210212
PHOS_ST_97	194555	336532	451203	0	0	114665	0	183612	250937	0	0	201528		PHOS_ST_69	0	0	0	298420	314991	116584	172833	0	60702.9	0	0	0
PHOS_ST_98	3.44589e+06	1.35399e+06	697134	5.87519e+06	2.97068e+06	2.17826e+06	8.38328e+06	2.19524e+06	1.18304e+06	9.93535e+06	2.24235e+06	1.68442e+06		PHOS_ST_70	734296	46122.8	447312	0	0	0	950372	160961	223638	1.53093e+06	0	234965
PHOS_ST_99	179255	330375	108679	0	0	0	0	0	0	0	0	0		PHOS_ST_71	47533.6	168499	1.42618e+06	0	0	141946	148501	41618.1	502033	69875.6	26352.6	562882
PHOS_ST_100	142100	460750	546744	0	164856	277979	23059.4	287529	233910	0	182000	124885		PHOS_ST_72	298494	610666	0	0	0	0	279455	447037	238933	365602	376361	222048
PHOS_ST_101	15873.4	123868	262321	0	0	0	0	0	0	0	0	0		PHOS_ST_73	42645	339030	339328	0	0	0	33181.5	280130	329759	74693.9	286157	284755
PHOS_ST_102	208151	571432	724813	0	252108	473167	30224.2	261632	413024	0	331562	355545		PHOS_ST_74	0	0	0	1.26827e+06	187174	274154	0	0	0	0	0	19269.9
PHOS_ST_103	148667	187521	93857.5	0	0	0	0	0	0	0	0	0		PHOS_ST_75	0	16371.2	0	0	723826	164557	0	220243	0	0	0	0
PHOS_ST_104	24813	363642	646514	0	0	0	0	0	0	0	0	0		PHOS_ST_76	0	0	0	27580.1	444175	0	0	0	0	0	0	0
PHOS_ST_105	45683.6	111983	634229	0	0	97547.1	0	0	243012	0	0	208137		PHOS_ST_77	188009	122413	88971.8	0	0	0	122747	21650.2	89758.1	51300.2	157350	88715.7
TRANS_1	13319	24438	27043.5	5650	2614.5	5426.5	3878	5379	6454	8143	8812.5	10794.5		PHOS_ST_78	173509	367781	735050	0	0	0	276618	297662	826670	57336.3	374756	381966
TRANS_2	12113	16708	16271.5	8121.5	10051.5	7903	7573	7919	9805	10231	7336.5	10247.5		PHOS_ST_79	582286	555828	428891	0	0	0	90497.4	553961	519320	0	622102	548490
TRANS_3	17168.5	22355.5	13655.5	33221.5	30395.5	38209	36267	39222	34470.5	47651	30390	37790.5		PHOS_ST_80	0	0	0	0	114010	229279	0	0	26889.5	0	0	0
TRANS_4	27828	31129	33888.5	20502	20475	17233.5	16714.5	23690	22490	21930.5	16805	20667		PHOS_ST_81	159425	77309.3	237192	0	0	0	286467	46611.9	152732	158478	19698.2	191303
TRANS_5	12020	11411.5	9371	17676	23951.5	26971	33689	24411.5	22608	20036	25133.5	25435.5		TRANS_1	10653.5	7546.5	4650.5	24798.5	13123	8272	9109	13540.5	14591.5	12189.5	10787	14208		11488.2
TRANS_6	25462	20340	17554	39241	30988	38085	38089	38077	34187	34401	36903	40847		TRANS_2	12927	12075	12619	25561	20343	20023	8565	18015	19931	14746	21041	17110		17562.5
TRANS_7	19705	20546.5	21346.5	9793.5	14726	12735.5	12180.5	14171	12021	14952.5	11391	16359		TRANS_3	4321.5	5295	5072	10392.5	12103	12379.5	4791	4539	7647	8796	7814	6947		7297
TRANS_8	12282	10439	11596	28679	27450	17147	20641	18654	22863	23813	18389	26022		TRANS_4	13875.5	23916.5	21536.5	8660.5	11968	15119	16855.5	11679.5	12026.5	16497	17720	16483.5		15801.2
TRANS_9	13580	19379	11433.5	31248.5	33702.5	46560	37365.5	39913.5	26967	42880	28684	31900		TRANS_5	3066	4150	2187.5	8860.5	10154.5	5935	3561	4307	5850.5	5386	2263	6100.5		4846.5
TRANS_10	14212	14698	17110.5	2401	6205.5	7499.5	6530	8306	8598	4278.5	6295.5	6420.5		TRANS_6	6096.5	5828.5	6775.5	12967.5	10535	12831.5	7609	10937.5	6948.5	11239.5	6807	8748.5		8178.75
TRANS_11	13985	18917	16780	9981	9172	10717	7831	11468	12976	10888	9994	11631		TRANS_7	9315.5	6144	6811	15774	9824	12197	6865	13156	9318.5	12511.5	9014	10806.5		9571.25
TRANS_12	30969	45897	44689	8688	11925	10153	9467	6983	15956	4814	12835	16569		TRANS_8	1345	2230	473	8027	7123	3757	192	3512	6323	4783	1507	3280		3396
TRANS_13	20116	20687	14184	13376	8128	11445	6853	10648	8455	11219	8344	14636		TRANS_9	7383	11789	6798	3623	6143	3967	5346	3255	6110	7923	1456	5660		5885
TRANS_14	35848	49249	51086	27272	30500	28225	19841.5	18960.5	31352.5	20759.5	29573	31669		TRANS_10	8681	10502	8992	5358	5490	5551	9484	7687	6540	6470	5066	9637		7113.5
TRANS_15	99108	155908	144996	83759	83003	82164	68114	74474	87335	74377	68252	97298		TRANS_11	7345	8876	8113	14396	15745	20358	17832	12152	11851	9341	17900	14834		13274
TRANS_16	7461	8280	8733	20766	13933	16894	12672	16935	18621	16359	15481	17033		TRANS_12	4025	4528.5	5920.5	1906.5	1406.5	2062.5	1956	3371	1817	3379	3860	3356		3363.5
TRANS_17	22160	29205	22164	78171	60685	71641	53012	71060	55126	80210	58987	71463		TRANS_13	10804	9938	10747	5494	5224	7409	7509	10623	9503	7710	8866	7493		8288
TRANS_18	9534.5	11231	10287	3981	4752	7227.5	5616	7863	6893	7331	5076.5	4483		TRANS_14	5572	6412	4062	11787	13746	10277	4396	287	6499	3570	6129	6328		6228.5
TRANS_19	28073	34557.5	36880	17681.5	12176.5	12115	16960	21911	18793	15396.5	18466	26200		TRANS_15	3747	2135	4187	9493	4535	9243	3235	6344	6410	8636	4922	4630		4776
TRANS_20	21810	30407.5	31449	16493	19222	17916	13488	16092.5	18973.5	14401	16397	18742		TRANS_16	6953	11240	9817	3806.5	4616.5	5618	3395.5	4521	8579	11235	8383.5	6670		6811.5
TRANS_21	15466.5	16665.5	15117.5	9545	11112.5	9937.5	10253	10391	10804.5	9199.5	8467.5	12224.5		TRANS_17	455	416.5	449.5	4327	3718.5	4059.5	3362.5	2446	534.5	0	447.5	1200		867.25
TRANS_22	5143.5	9245	8203.5	3666	3535.5	3879	2688.5	3069.5	3345.5	3929.5	2946.5	4326		TRANS_18	12645.5	11105	11098	24137	17152	18401	12107	17721.5	19459.5	11664.5	16435.5	14181		15308.2
TRANS_23	34341.5	46757.5	50103.5	25346.5	31246.5	26228	21464	22701.5	32318.5	22244	28951	26650.5		TRANS_19	3489	4908	3728	923	847	1526	1344	4090	3335	3543	604	1537		2436
TRANS_24	10192.5	13553	8917	1795	1229	2780	3770.5	2563	6465	5985.5	3722	5557.5		TRANS_20	9590.5	8996.5	12346	4287	2697	5003	8470.5	9771.5	7663.5	6267.5	13421	11630		8733.5
TRANS_25	616.5	361.5	1064.5	4285	4249.5	2591.5	5670	3907	2246	1772.5	1766.5	5008		TRANS_21	12369	13026	8155	7664	8120	6174	4880	13285	10203	8817	0	8874		8486
TRANS_26	16746	39574.5	40857.5	13057	11608	10109.5	8222	7190	11260.5	4988.5	11002	14899.5		TRANS_22	4907	5468.5	5563	1245	2307.5	2128.5	1865	1949.5	4655.5	2195.5	3824.5	1620.5		2251.5
TRANS_27	83271.5	119374	107692	67922	61852	59947.5	47352.5	50638.5	63799	55156.5	53025.5	67459.5		TRANS_23	939	2100	1772	164	302	346	346	334	224	1750	875	1437		610.5
TRANS_28	11314.5	11120.5	10094	2243	5274.5	4797.5	7352	5094	5730	5721.5	6372	7659		TRANS_24	7581	15323	17417	5081	8519	8301	3974	7676	8596	17207	7720	7314		8010.5
TRANS_29	10838	18448.5	16276	7227	7360.5	7929.5	5271.5	4933.5	7121.5	4617.5	5856.5	8202.5		TRANS_25	5785.5	6277	4434.5	2670.5	1670	1483	4483.5	3004	1239	1682	2053	5585.5		2837.25
TRANS_30	33103	38960	35496	70016	53116	62958	49614	86510	54177	99263	46450	68371		TRANS_26	4758	6156	9486	1733	2134	3952	9162	7026	3462	107	6305	3279		4355
TRANS_31	7968	10797	14353	4396	5172	5062	5474	5468	4846	4780	6338	5249		TRANS_27	421	558	285	3010	3383	1703	445	594	285	1153	11	1849		576
TRANS_32	13786	16505.5	16095.5	7572.5	10736	8599.5	7612	7158.5	9634	6607	6054	8285		TRANS_28	5572	6412	4094	11787	13746	10277	5127	397	6499	3763	6863	7265		6455.5
TRANS_33	8272	6584	7167	2689	4339	3884	3570	3824	2065	2227	3294	4786		TRANS_29	5364.5	3291	4950	759.5	326.5	1438.5	2121	5314	3604.5	2872	4268	2374.5		3081.5
TRANS_34	34227	75827	75514	30333	18331	21035	4056	23725	25294	6637	15116	24767		TRANS_30	90242	168768	137818	42263	30854	36842	12419	7075	42715	0	20422	40766		38804
TRANS_35	67007	80141	87821	47647	62359	48888	29248	52453	62147	62360	38070	44921		TRANS_31	6512	7243	5658	11238	11351	10754	6456	10757	10190	15271	6110	9842		10016
TRANS_36	18942	29182	31350	59171	62982	67107	53306	50998	43463	59347	64456	64027		TRANS_32	28778.5	38029	22360.5	51227	57646	44287	47700	40588	39766.5	36283.5	16454.5	50266		40177.2
TRANS_37	2580	2138	1489	7318	5124	8243	7369	6238	7192	5593	11824	7971		TRANS_33	1719	4729	4442	435	546	1185	1652	0	1185	533	2656	1238		1211.5
TRANS_38	6517	3841	3718	9939	9323	10333	9617	11761	8146	10478	7443	9838		TRANS_34	81	0	56	844	2	881	61	624	56	409	620	353		217
TRANS_39	12177	16732	18472	5263	7747	5761	6440	5909	6486	4239	5432	6424		TRANS_35	2577	6474	3528	676	1210	1518	3361	1451	2628	1838	0	1645		1741.5
TRANS_40	3390.5	3406.5	2846.5	14408	8355	15219.5	6606	11501.5	6461.5	13163.5	9826.5	8845.5		TRANS_36	1447	3158	4773	532	874	982	781	739	77	468	1406	254		827.5
TRANS_41	31043	52741	58591.5	24102	25641	17835	13362	17443	19802	15340	15277	21396		TRANS_37	2023	973	2027	5847	3732	5978	2933	2848	2402	2043	4065	1774		2625
TRANS_42	16485	18767	13624	32810	32914	46681	28128	32657	27509	40460	28050	28298		TRANS_38	7128	6432	4118	14726	13145	11348	5858	3565	4913	9189	7985	14115		7556.5
TRANS_43	15019	32259	35751	11996	9006	6783	5414	9735	9925	11094	8809	11741		TRANS_39	141	225	295	1057	1135	1387	0	668	295	1487	231	295		295
TRANS_44	15601	18930	12575	31614.5	28193	33145	30252.5	31861.5	26612	36824	27929.5	35074		TRANS_40	11987	10124.5	7495	22528	17628.5	16609.5	10161.5	12490.5	14452.5	11503	10193	13604		12238.8
TRANS_45	10637.5	11030.5	12005	5367	5853	6920.5	5016	7179	6418.5	8060.5	6346	7309		TRANS_41	4583.5	6191	6033.5	2362	2321	3310	3770.5	3937	2544	4335.5	3217	3591.5		3681
TRANS_46	26544	27345	17594	61022	45819	49625	41153	58939	56964	68302	47255	64014		TRANS_42	1874	3536	2356	9338	10664	9557	7835	2888	2584	908	3917	7706		3726.5
PROT_1	0	0	0	959423	918366	576829	795022	497228	506759	851554	586699	541067		TRANS_43	10450	9971	9315	4576	5333	5880	8168	11786	9483	12512	8114	11332		9399
PROT_2	0	0	0	225729	257122	252406	202940	178268	337256	132764	216860	312112		TRANS_44	2039	1222	1095	8381	5806	3627	1953	2413	4453	1050	1195	387		1996
PROT_3	31517.5	77190.1	387534	0	0	0	0	0	0	0	0	0		TRANS_45	1759	1316	1081	6488	4263	4702	989	1338	2910	2243	3916	3506		2576.5
PROT_4	467845	191725	309422	0	0	0	0	0	0	0	0	0		PROT_1	0	0	0	0	355202	531216	0	0	0	0	0	70284.5
PROT_5	71689.9	154538	200208	0	0	0	0	0	0	0	0	0		PROT_2	200925	156575	344835	163388	803135	808618	288503	349685	386330	0	0	0
PROT_6	15428.7	138052	255445	0	0	0	0	0	0	0	0	0		PROT_3	0	0	0	86002.5	19150.9	234717	0	0	0	0	0	0
PROT_7	170189	214457	277151	0	0	0	89000.9	90370.3	255026	76747	145244	183036		PROT_4	0	0	0	271042	1.01513e+06	814713	0	0	0	0	17469.3	18441.4
PROT_8	47112.4	116336	0	0	0	0	0	0	0	0	0	17273.5		PROT_5	232940	160904	279458	0	0	0	328353	272811	427397	318757	244931	395799
PROT_9	191645	215687	108316	0	0	0	0	0	0	0	0	0		PROT_6	0	0	0	76224.9	64096.8	164738	0	0	0	0	0	0
PROT_10	421366	378024	171206	0	0	0	0	0	0	0	0	0		PROT_7	350485	359950	566310	0	0	0	416511	266407	309273	403884	378135	396720
PROT_11	589009	366108	313191	0	0	0	0	0	0	0	0	0		PROT_8	87510.1	291319	446961	0	0	0	42758	303084	357958	29646.7	163505	300711
PROT_12	214092	277045	12119.6	0	0	0	0	0	0	0	0	0		PROT_9	0	0	0	177960	398643	457701	0	0	0	0	0	0
PROT_13	0	106040	142105	0	0	0	0	0	0	0	0	0		PROT_10	263623	366710	461053	0	0	0	198434	291572	347738	188655	464117	589898
PROT_14	50049.7	268958	136585	0	0	0	0	0	0	0	0	0		PROT_11	326821	464326	500672	0	0	0	320969	551704	669595	297658	242193	384372
PROT_15	0	34844.5	97976	0	0	0	0	0	0	0	0	0		PROT_12	306527	366606	501249	0	0	0	294153	239047	418592	322454	309456	372685
PROT_16	859064	154327	38566.6	2.77963e+06	1.7647e+06	601869	2.71285e+06	699528	135999	2.91034e+06	830398	679280		PROT_13	502495	379012	410204	0	0	0	370743	261628	258953	653198	280923	454427
PROT_17	0	0	0	422122	282429	611824	394116	329967	393685	489646	404967	575839		PROT_14	177910	300627	234067	0	0	0	166820	251884	215236	126061	151827	259516
PROT_18	143349	306331	186969	0	0	0	0	0	0	0	0	0		PROT_15	0	0	0	82290.5	69185.7	93035.6	0	0	0	0	0	0
PROT_19	237768	175575	286393	0	0	0	0	0	0	0	0	0		PROT_16	0	0	0	128912	120407	36939.4	0	0	0	0	0	0
PROT_20	443746	233854	159007	0	0	0	0	0	0	0	0	0		PROT_17	0	0	0	141275	231994	41394.8	0	0	0	0	0	0
PROT_21	61432	53789.3	353566	0	0	0	0	0	0	0	0	0		PROT_18	0	0	0	117433	256676	71287.3	0	0	0	0	0	0
PROT_22	231270	218881	271977	0	0	0	0	0	0	0	0	0		PROT_19	0	0	0	63654.5	105064	240616	0	0	0	0	0	0
PROT_23	0	73897.9	71851.4	0	0	0	0	0	0	0	0	0		PROT_20	0	0	0	250455	294861	392077	0	0	0	0	0	0
PROT_24	249565	228916	170419	0	0	0	0	0	0	0	0	0		PROT_21	0	0	0	0	299445	219754	0	0	0	0	0	0
PROT_25	0	136157	190676	0	39776.9	83925	0	0	0	0	0	0		PROT_22	0	0	0	107105	92465.3	511383	0	0	0	0	0	0
PROT_26	123319	96001.4	282343	0	0	0	0	0	0	0	0	0		PROT_23	0	0	0	150870	226888	372325	0	0	0	195519	82842.7	100949
PROT_27	191513	49892.6	39032.2	1.13545e+06	1.23229e+06	366555	973894	1.00515e+06	176948	752422	767378	710845		PROT_24	0	0	0	54966.9	0	310974	0	0	0	0	0	0
PROT_28	158141	195558	254045	0	0	0	141215	118153	175024	0	0	0		PROT_25	0	0	0	0	167223	562050	83638.9	4240.67	46971.3	0	0	0
PROT_29	421562	666092	599888	0	0	0	0	0	0	0	0	0		PROT_26	0	0	0	431567	823636	594679	0	0	0	0	0	0
PROT_30	845649	711877	1.13752e+06	77298.8	21524.5	40967.5	0	0	0	0	0	0		PROT_27	0	0	0	680098	152433	14618.4	0	0	0	85486.8	0	0
PROT_31	111104	50291.8	0	0	0	0	0	0	0	0	0	0		PROT_28	173996	185025	375275	0	0	0	121725	157472	326943	130872	102990	239219
PROT_32	2.08187e+06	92041.9	104557	0	0	0	0	0	0	0	0	0		PROT_29	0	0	0	251429	121314	118909	0	0	0	197196	155692	151967
PROT_33	168904	273477	264757	0	0	0	0	0	0	0	0	0		PROT_30	34236.2	139653	701899	0	0	0	34129	130944	553818	33293.4	98059.4	365980
PROT_34	278282	411962	787362	282373	251051	347804	162317	262839	483428	195385	258289	418579		PROT_31	0	0	0	303468	359305	363687	0	0	0	0	0	0
PROT_35	180748	304447	447087	0	0	0	0	0	0	0	0	0		PROT_32	0	13194.7	30871.9	92712.1	58983.9	0	0	0	0	0	0	0
PROT_36	464202	208775	74769.4	0	0	0	0	0	0	0	0	0		PROT_33	0	0	0	134539	406510	11041.8	0	0	0	0	0	0
PROT_37	41615.4	569275	420849	0	0	0	0	0	0	0	0	0		PROT_34	260855	319752	573172	0	0	0	377614	248977	308173	309194	313470	321147
PROT_38	107817	178894	275727	0	0	0	23342.1	59658.5	256838	0	0	0		PROT_35	986681	189689	140706	0	0	0	1.01927e+06	293887	136729	1.93833e+06	469335	241061
PROT_39	0	0	0	68345.3	441033	614826	53058.9	399060	483510	64923.2	335986	431482		PROT_36	149096	77140.3	36212.4	323891	137310	107093	0	0	0	0	0	0
PROT_40	0	0	0	56129.9	106868	267715	31968.6	177518	456474	20929	169200	302199		PROT_37	0	0	0	253082	174082	342197	0	0	0	0	0	0
PROT_41	0	0	0	108169	513565	202088	166042	383441	217761	149205	97771.7	356848		PROT_38	0	0	0	33475.5	478327	252201	160184	278003	21889.4	0	0	0
PROT_42	303951	208533	68730.8	816966	906066	664929	686429	595463	527969	838591	673777	450034		PROT_39	223891	328487	476508	0	0	0	221125	166745	424784	264876	331385	516650
PROT_43	0	0	0	450050	233326	197046	324689	276601	398459	393772	315536	274372		PROT_40	108244	220828	384886	0	0	0	135185	203811	268207	118899	264752	427122
PROT_44	693623	237725	401787	664281	1.1977e+06	913308	613139	1.05779e+06	806649	706296	651338	1.18822e+06		PROT_41	0	0	0	55689.9	73163.8	618925	0	0	0	0	0	0
PROT_45	637200	385058	32554.6	0	0	0	0	0	0	0	0	0		PROT_42	61471.3	246315	511873	403016	462469	487639	74804	73015.1	181779	0	0	0
PROT_46	59714.3	58591.9	98906	0	0	0	0	0	0	0	0	0		PROT_43	0	0	0	362137	220705	61849.5	0	0	0	0	0	0
PROT_47	71937.6	81500.2	238433	0	0	0	0	0	0	0	0	0		PROT_44	0	0	0	18960.1	129578	231366	0	0	0	0	0	0
PROT_48	385042	217195	156633	0	0	0	0	0	0	0	0	0		PROT_45	0	0	0	251032	203903	0	0	0	0	0	0	0
PROT_49	340687	168079	204161	0	0	0	0	0	0	0	0	0		PROT_46	406218	97696.8	236572	0	0	0	219935	158392	298263	221419	232984	241770
PROT_50	196800	259741	240893	0	0	0	0	0	0	0	0	0		PROT_47	106514	178894	150839	84940.6	107267	120884	0	0	0	0	0	0
PROT_51	61427.6	327551	407642	0	0	0	0	0	0	0	0	0		PROT_48	0	0	0	84170.1	215499	97178.2	0	0	0	0	0	0
PROT_52	536117	468516	302271	0	0	0	0	0	0	0	0	0		PROT_49	0	0	0	408680	34075	90145.4	0	0	0	0	0	0
PROT_53	226045	273406	354171	0	0	0	0	0	0	0	0	0		PROT_50	53568.7	164351	292374	74948.6	60283.6	121606	0	0	0	0	0	0
PROT_54	790854	870860	1.10075e+06	0	0	0	0	0	0	0	0	0		PROT_51	0	0	0	1.77604e+06	110619	857836	0	0	0	0	0	0
PROT_55	171532	16608.8	310704	0	0	0	0	0	0	0	0	0		PROT_52	0	0	0	359528	199899	177801	0	0	0	0	0	0
PROT_56	213587	72160.2	268623	0	0	0	0	0	0	0	0	0		PROT_53	0	0	0	402258	207162	414511	0	0	0	0	0	0
PROT_57	281012	143654	227440	0	0	0	0	0	0	0	0	0		PROT_54	0	0	0	323206	375494	140534	0	0	0	0	0	0
PROT_58	240594	277524	521439	0	0	0	0	0	0	0	0	0		PROT_55	57358	224617	243939	0	0	6574.6	24215.9	106064	224657	43163.2	113739	171873
PROT_59	239203	493189	698726	0	0	0	0	0	0	0	0	0		PROT_56	0	0	0	62804.6	74298.2	271217	0	0	0	0	0	0
PROT_60	536423	158632	168105	0	0	0	0	0	0	0	0	0		PROT_57	0	0	0	146006	136632	129059	0	0	0	0	0	0
PROT_61	302073	733633	154625	0	0	0	0	0	0	0	0	0		PROT_58	0	0	0	95916.3	175229	278583	0	0	0	0	0	0
PROT_62	79515.6	287019	49598	0	0	0	0	0	0	0	0	0		PROT_59	343187	549231	224850	0	0	0	279062	373246	465330	125883	137923	193139
PROT_63	352708	103621	229333	0	0	0	0	0	0	0	0	0		PROT_60	0	0	0	298865	134175	0	0	0	0	12072.5	0	0
PROT_64	231591	400182	502917	0	0	0	0	0	0	0	0	0		PROT_61	0	0	0	523535	489519	247052	0	0	0	0	0	0
PROT_65	173337	84034.1	237372	0	0	0	0	0	0	0	0	0		PROT_62	0	0	0	268166	335754	468518	0	0	0	0	0	0
PROT_66	237776	87129.2	220080	0	0	0	0	0	0	0	0	0		PROT_63	0	0	0	207081	203029	139494	0	0	0	0	0	0
PROT_67	227174	40093.2	151179	0	0	0	0	0	0	0	0	0		PROT_64	0	0	0	847871	743280	159275	0	0	0	0	0	0
PROT_68	0	119277	98802	0	0	0	0	0	0	0	0	0		PROT_65	114351	56609.9	39440.2	312976	101983	85398.4	0	0	0	0	0	0
PROT_69	483895	324054	131050	0	0	0	0	0	0	0	0	0		PROT_66	0	0	0	147683	136190	157289	0	0	0	0	0	0
PROT_70	1.3576e+06	434148	671899	0	0	0	0	0	0	0	0	0		PROT_67	0	0	0	172425	123576	107854	0	0	0	0	0	0
PROT_71	0	12147.4	88362.9	0	0	0	0	0	0	0	0	0		PROT_68	0	0	0	406389	449424	629322	0	0	0	0	0	0
PROT_72	232972	295523	348174	0	0	0	0	0	0	0	0	0		PROT_69	0	0	0	1.1981e+06	570164	1.16487e+06	0	0	0	0	0	0
PROT_73	229900	247979	283530	0	0	0	0	0	0	0	0	0		PROT_70	11104.1	0	0	63963.9	47129.9	0	0	0	0	0	0	0
PROT_74	99822.1	126247	231837	0	0	0	0	0	0	0	0	0		PROT_71	384541	41097.6	193647	71299.1	110092	375998	0	0	0	0	0	0
PROT_75	87025.5	208034	171954	0	0	0	0	0	0	0	0	0		PROT_72	0	0	0	36604.8	106700	268397	0	0	0	0	0	0
PROT_76	27368.8	277012	108813	0	0	0	0	0	0	0	0	0		PROT_73	561191	368700	170308	49364.4	97674.5	72283.7	522992	298749	53525	49638.8	59518.1	48838.8
PROT_77	215734	316826	84051.6	0	0	0	0	0	0	0	0	0		PROT_74	0	0	0	202239	299375	226665	0	0	0	0	0	0
PROT_78	100254	146344	0	0	0	0	0	0	0	0	0	0		PROT_75	0	0	0	167425	311213	299902	0	0	0	0	0	0
PROT_79	1.29125e+06	111782	0	0	0	0	0	0	0	0	0	0		PROT_76	0	0	0	0	402479	140611	0	0	0	0	0	0
PROT_80	300533	226920	58428.1	0	0	0	0	0	0	0	0	0		PROT_77	0	0	0	170039	295620	371111	0	0	0	0	0	0
PROT_81	30646.1	184009	243485	0	0	0	10191.4	75510.9	181064	0	0	0		PROT_78	27562.5	16174	0	210660	276718	102312	0	0	0	0	0	0
PROT_82	0	125284	84552.2	0	0	0	0	0	0	0	0	0		PROT_79	0	0	0	253430	373566	185667	0	0	0	0	0	0
PROT_83	61754.3	395087	246354	0	0	0	0	0	0	0	0	0		PROT_80	0	0	0	542642	383891	211594	0	0	0	0	0	0
PROT_84	98454.6	194774	207081	0	0	0	43182	135499	149060	0	0	0		PROT_81	0	0	0	802798	530690	379583	0	0	0	0	0	0
PROT_85	0	20266.9	97999.5	0	0	0	0	0	0	0	0	0		PROT_82	0	0	0	143654	112038	96711.2	0	0	0	0	0	0
PROT_86	0	0	0	546163	577336	380617	677935	510153	248647	640622	492759	586718		PROT_83	231950	229589	314320	0	0	0	210567	167430	192267	140655	178899	258168
PROT_87	0	0	0	363260	303662	402294	317885	372516	327641	437379	283942	411701		PROT_84	0	0	0	0	104411	300911	0	0	0	0	0	0
PROT_88	0	0	0	641129	379557	314583	520502	361724	425992	566878	383179	418227		PROT_85	329572	252697	225182	0	0	0	352611	335394	273462	455959	292676	389442
PROT_89	0	0	0	835093	506544	558431	907687	361724	468484	858333	684838	538585		PROT_86	18942	0	0	117309	9565.03	278896	0	0	0	35458.5	33423.7	35283.1
PROT_90	142238	84890.2	0	0	91840.5	18289.3	0	0	0	9820.38	83848.3	0		PROT_87	414359	411888	546458	0	0	0	190630	352322	661999	158509	281620	514965
PROT_91	0	0	0	308034	304329	414203	361218	276454	295046	340132	305556	353908		PROT_88	0	0	0	1.10196e+06	739271	314551	0	0	0	0	0	0
PROT_92	14602.4	104090	211431	36756.1	41680.4	70294.1	0	0	0	0	0	0		PROT_89	100978	127683	437526	0	0	0	46659	71126.7	309846	42079	114456	253826
PROT_93	634145	228134	54474.8	0	0	0	0	0	0	0	0	0		PROT_90	0	0	0	165929	173778	167218	0	0	0	0	0	0
PROT_94	66623	0	38748.9	0	0	0	0	0	0	0	0	0		PROT_91	0	0	0	219147	266778	143319	0	0	0	0	0	0
PROT_95	113552	169006	393674	0	0	0	0	0	0	0	0	0		PROT_92	0	0	0	91338.4	0	34527.9	0	0	0	0	0	0
PROT_96	103779	16126.8	165063	0	0	0	0	0	0	0	0	0		PROT_93	0	0	0	296617	117544	356504	0	0	0	0	0	0
PROT_97	16917.1	75923.7	360354	0	0	0	0	0	0	0	0	0		PROT_94	509349	251709	56709.3	346822	461592	209899	0	0	0	0	0	0
PROT_98	80714.7	82751.1	79013.8	0	0	0	0	0	0	0	0	0		PROT_95	14081.1	13637.5	0	5637.96	187048	159550	15945.8	11235.5	0	43054.9	8803.27	0
PROT_99	339922	187677	205329	0	0	0	0	0	0	0	0	0		PROT_96	0	0	0	0	97695.4	151908	0	0	0	0	0	0
PROT_100	397136	559379	316697	0	0	0	0	0	0	0	0	0		PROT_97	0	0	0	303055	98468.4	84752.8	0	0	0	0	0	0
PROT_101	0	67602.2	24039.4	0	0	0	0	0	0	0	0	0		PROT_98	0	0	0	202538	275514	182154	0	0	0	0	0	0
PROT_102	0	40476.6	133447	0	0	0	0	0	0	0	0	0		PROT_99	0	0	0	41458.7	140953	174715	0	0	0	0	0	0
PROT_103	73314.5	20266.5	0	0	0	0	0	0	0	0	0	0		PROT_100	0	0	0	717313	592421	647924	0	0	0	0	0	0
PROT_104	67286.3	212151	206939	0	0	0	0	0	0	0	0	0		PROT_101	0	0	0	0	75410.4	146120	0	0	0	0	0	0
PROT_105	0	0	0	647787	355680	453047	493773	287628	390644	628004	204512	371465		PROT_102	67743.1	200595	62075.7	122508	62509.6	408490	8578.68	59182.9	53848.8	225527	269246	111485
PROT_106	349532	252862	263815	324260	1.40369e+06	601604	388123	449108	679558	416902	506807	683189		PROT_103	466917	1.18708e+06	517316	169304	741529	836795	0	0	0	0	0	0
PROT_107	509187	391690	1.15958e+06	797865	607752	365717	853674	1.05606e+06	300471	815664	1.00619e+06	338901		PROT_104	0	0	0	282279	24178.7	23322.5	0	0	0	158579	101926	88458.3
PROT_108	335131	35027.6	10116	840125	41978.2	361923	598747	31648.3	38304.2	986449	40955.3	242795		PROT_105	176826	88664.5	66280.1	944778	182076	206871	222083	144085	52660.8	203946	155736	144237
PROT_109	2.5952e+06	2.05115e+06	4.2537e+06	1.26527e+06	1.55831e+06	2.05569e+06	1.63057e+06	1.6816e+06	2.01316e+06	1.20176e+06	2.15545e+06	1.55785e+06		PROT_106	1.20834e+06	453972	661879	0	0	0	1.27056e+06	360755	429662	367811	348140	643222
PROT_110	131615	115865	138298	0	0	0	0	0	0	45940.3	61471.1	84397.1		PROT_107	166934	240074	301357	73429.3	31958	254184	0	0	0	0	0	0
PROT_111	644842	668262	406250	0	0	0	0	0	0	0	0	0		PROT_108	191866	79813.6	0	0	0	0	48042.9	28049.9	67423	186176	22667.7	60997.5
PROT_112	348866	0	15985.8	0	0	0	0	0	0	0	0	0		PROT_109	2.46443e+06	4.70435e+06	311097	2.60546e+06	2.06074e+06	177472	2.63718e+06	4.81821e+06	393428	1.30391e+06	220300	325888
PROT_113	86131	59017	148698	0	0	0	0	0	0	0	0	0		PROT_110	55573.7	57874.1	70121.9	106818	21590.2	0	61606.9	53982.5	45505.2	0	0	0
PROT_114	99023.8	25565.1	15693.6	0	0	0	0	0	0	0	0	0		PROT_111	223709	1.92671e+06	124187	0	0	0	677150	1.83575e+06	268909	244957	439591	244149
PROT_115	0	89623.3	48458.4	0	0	0	0	0	0	0	0	0		PROT_112	671625	218532	83130.4	107619	163656	53120.9	703166	261995	645514	524226	74465.3	63931.3
PROT_116	72696.3	19953.6	129271	0	0	0	0	18350.9	82920.5	0	0	0		PROT_113	278653	249484	119201	0	0	0	190364	329257	139113	308076	150831	212473
PROT_117	126214	0	18522.2	0	0	0	0	0	0	0	0	0		PROT_114	65387.6	1.01266e+06	575051	0	0	0	48584.1	475749	398627	96128.5	622961	132164
PROT_118	9520.84	0	83432.1	0	0	0	0	0	0	0	0	0		PROT_115	165857	222255	346221	123266	341595	479635	223055	154369	244900	0	0	0
PROT_119	0	0	0	173738	200547	411474	126698	191333	302742	169440	136603	341887		PROT_116	133578	175947	335162	0	0	0	147926	88107.7	430610	152248	119624	514665
PROT_120	163766	242514	111847	0	0	0	0	0	0	0	0	0		PROT_117	103816	238294	288136	31062.1	109321	162396	0	0	0	81335.9	450948	467541
PROT_121	30010.6	124421	224416	0	0	0	0	0	0	0	0	0		PROT_118	0	0	0	646933	588816	56110.6	0	0	0	0	0	0
PROT_122	283630	183466	255294	0	0	0	0	0	0	0	0	0		PROT_119	38010.1	183745	119416	0	75381.1	33778.9	32752.6	112828	134850	0	66383.9	36241.3
PROT_123	63493.1	98182.1	235378	0	0	0	21473.1	49781.8	181356	11302.7	42469.6	140637		PROT_120	286409	125527	343251	607088	137813	626666	173936	301227	218930	103925	55404.6	71533.5
PROT_124	163766	242514	111847	0	0	0	0	0	0	0	0	0		PROT_121	0	0	0	53430.1	98222.5	177530	0	0	0	396439	507510	161259
PROT_125	180748	302805	385694	0	0	0	0	0	0	0	0	0		PROT_122	193739	5143.46	134948	365377	32636.7	109899	0	0	0	0	0	0
PROT_126	75879.8	169521	305196	0	0	0	0	0	0	0	0	0		PROT_123	1.05158e+06	122484	55941.1	889299	439449	317344	0	0	0	0	0	0
PROT_127	0	0	0	167912	252245	424642	176309	250084	433271	247756	271232	354788		PROT_124	656418	485510	355044	0	0	0	597656	348358	351326	641573	686209	464063
PROT_128	367587	451297	164076	0	0	0	0	0	0	0	0	0		PROT_125	223891	310786	231698	0	0	0	206458	200719	350522	169074	360505	196012
PROT_129	55522.8	102291	255552	0	0	0	13434.1	66190.9	196740	0	26712.9	104604		PROT_126	681627	583315	355044	0	0	0	692841	348358	351326	698308	686209	578623
PROT_130	0	0	0	254117	56950.3	789968	111118	71822.6	406375	288768	16025.8	454468		PROT_127	252613	174243	437620	0	0	0	348503	121473	337788	341161	152110	443529
														PROT_128	0	0	0	256838	133135	175030	0	0	0	0	0	0
														PROT_129	0	0	0	154444	436230	346750	0	0	0	0	0	0
														PROT_130	0	0	0	108669	176395	299418	0	0	0	0	0	0
														PROT_131	428332	296560	274320	0	0	0	195967	334149	315105	203908	253779	252573
														PROT_132	146431	212209	384530	0	0	0	88458.9	89823	315612	95498.9	150187	202484
														PROT_133	143634	251307	429789	0	0	0	126750	430239	402023	161946	356586	442277
														PROT_134	0	0	0	283067	150650	227513	0	0	0	0	0	0
														PROT_135	469838	742589	536285	0	0	0	732155	635344	734637	591530	642807	637073
														PROT_136	428332	319328	340282	0	0	0	253688	238644	363557	198510	343138	236887
														PROT_137	403896	309487	374782	0	0	0	462578	271773	242425	532951	325416	220236
														PROT_138	526492	365912	457746	0	0	0	352641	311675	437898	612993	355253	434622
