# Supplementary material for: De Novo Multi-Omics Pathway Analysis Designed for Prior Data Independent Inference of Cell Signaling Pathways
Source: Mol Cell Proteomics. 2024 May 3;23(7):100780. doi: 10.1016/j.mcpro.2024.100780 (PMC11259815; doi:10.1016/j.mcpro.2024.100780)
Supplement: Supplemental Table S13 [file mmc14.xlsx]

## Sheet: Description
	Supplemental Table XIII
	Raw numerical data for the growth and adhesion experiments in Figure 6A-B.
	The growth and adhesion of WM-266-4 cells expressing wild-type and cleavage-resistant variants of TYRO3 was assessed.

## Sheet: Growth experiments
Growth experiment 1
Values as confluence %.
Time (h)	Control_1	Control_2	Control_3	Control_4	Control_5	Control_6	TYRO3_wild-type_1	TYRO3_wild-type_2	TYRO3_wild-type_3	TYRO3_wild-type_4	TYRO3_wild-type_5	TYRO3_wild-type_6	TYRO3_ΔGS_1	TYRO3_ΔGS_2	TYRO3_ΔGS_3	TYRO3_ΔGS_4	TYRO3_ΔGS_5	TYRO3_ΔGS_6	TYRO3_ΔADAM_1	TYRO3_ΔADAM_2	TYRO3_ΔADAM_3	TYRO3_ΔADAM_4	TYRO3_ΔADAM_5	TYRO3_ΔADAM_6
0	10.2605	9.69826	10.1817	10.9886	11.2745	12.8583	10.7232	9.92293	13.2699	10.9116	11.2419	18.2948	7.27853	9.51668	10.7298	11.9389	10.1995	8.95424	8.12482	9.90383	9.8833	10.0055	10.2641	10.7001
2	10.0554	9.37037	10.0754	10.6738	10.9673	11.9335	10.7709	9.48841	12.4887	10.8666	10.7574	18.1277	7.29977	9.05357	10.6446	11.5479	9.48452	9.02872	7.82685	9.82893	10.0283	9.97724	10.2634	10.408
4	9.34575	8.93507	9.17485	10.0335	9.81089	11.252	9.59675	8.55985	11.8593	9.99976	10.1468	16.7	6.73379	8.69945	9.86731	10.3833	8.88045	8.8486	7.23962	9.21303	9.46556	9.3866	9.32159	9.53714
6	8.86888	8.86301	9.14746	9.74227	9.6498	10.9307	9.11598	8.3442	11.2738	9.33369	9.95405	15.3895	6.6251	8.49592	9.1362	10.2973	8.6985	8.14627	6.96789	8.86126	9.21891	9.13672	9.42202	9.45984
8	8.70142	8.63908	9.20053	9.91849	9.24434	11.2991	9.05867	8.09514	11.3152	9.61696	9.72226	15.8027	6.45904	8.2541	9.23516	10.3259	8.37968	8.13619	7.09095	9.00005	9.07169	9.02787	9.29435	9.34368
10	8.69111	8.60016	9.27303	10.0467	9.64652	11.4404	8.88976	8.19093	11.5535	9.48585	10.0704	16.3665	6.41929	8.38343	9.59041	10.1814	8.64196	8.55056	7.16014	8.86867	9.09355	9.32421	9.26529	9.30449
12	9.01427	8.99171	9.22915	9.71869	9.66757	11.9907	9.02824	8.46225	11.9204	9.83156	10.0435	17.2698	6.44481	8.59522	9.93474	10.3804	8.25878	8.49775	7.11114	9.15076	9.46243	9.1322	9.44333	9.43154
14	9.1714	9.10146	9.4822	10.1905	10.1623	12.5668	9.17578	8.44924	12.1667	10.4528	10.3416	17.391	6.68069	8.88409	10.2159	11.1948	8.82455	8.60608	7.2563	9.45034	9.80439	9.69173	9.90122	9.51229
16	9.65237	9.57383	9.38186	10.4014	10.4451	12.8543	9.47378	8.48829	12.6979	10.5877	10.985	18.3676	6.832	9.14905	10.8402	10.9047	9.22011	9.00178	7.34546	9.89626	10.3616	9.81334	10.5184	9.54693
18	9.68729	9.45773	9.97358	10.6553	10.3186	13.1016	9.52995	8.87584	13.2244	11.0416	11.2242	18.8008	7.04848	9.58186	11.1276	11.5227	9.19785	9.27823	7.77719	10.0578	10.7983	10.4666	10.7058	10.1018
20	9.93743	9.69809	10.0201	11.0399	10.6897	13.3589	10.009	9.42919	13.3841	11.228	11.5244	19.6604	7.29714	9.97726	11.0683	11.4565	9.42428	9.5122	8.23003	10.137	10.8928	10.4345	11.0696	10.4909
22	9.82717	9.99449	10.0247	11.201	10.9727	13.5738	10.3204	9.51217	13.7885	11.6303	11.7056	20.362	7.52366	10.2197	11.6723	12.1242	9.72984	9.96211	8.30686	10.8073	11.2362	11.0807	11.2015	10.6211
24	10.4688	10.4716	10.0459	11.3567	10.9654	13.9115	10.5854	9.76713	14.5897	12.2437	12.1303	20.6551	7.57977	10.4379	12.0132	12.3515	9.79871	10.1907	8.51941	10.7733	11.4013	11.0596	11.7102	10.7597
26	10.3244	10.4736	10.6375	11.604	11.4339	13.7677	10.6103	9.85268	14.1639	12.3151	12.2158	20.547	7.77846	10.5208	12.1749	12.6241	10.0741	10.2976	8.62858	11.0035	11.5987	11.4108	12.0216	10.6729
28	10.7897	10.702	10.6285	11.8158	11.466	13.5736	10.6303	10.3069	14.5043	12.4995	11.9176	20.7936	7.79243	10.5711	12.3685	12.9416	10.1859	10.6152	8.35475	11.0125	12.2107	11.6186	11.8556	11.0163
30	10.8686	10.9291	11.2647	11.897	11.3308	14.0789	10.7902	10.2136	14.5537	12.9175	12.5161	20.8879	7.84464	10.6935	12.2587	13.1731	10.1688	10.7952	8.87209	11.1012	11.7886	11.5619	12.107	10.7371
32	10.8987	10.8694	10.7169	11.7826	11.7691	14.3001	10.6042	10.1548	14.3346	12.79	12.864	21.4897	8.04435	10.8507	12.4133	12.9596	9.65985	10.9421	8.82866	11.4762	11.9841	11.7464	12.1428	10.9999
34	10.8625	10.9275	11.1271	12.1768	11.5661	14.7977	11.0233	10.4429	14.7554	12.7569	12.6643	21.674	8.16948	11.1212	12.6257	12.9659	10.102	10.6324	9.09826	11.3945	12.1808	11.9597	12.1264	10.9277
36	11.0189	10.8791	11.2204	12.3395	11.6772	14.6917	10.619	10.457	15.1632	13.0115	12.4232	22.33	8.14052	11.1046	12.5284	13.0026	10.449	11.1161	8.78302	11.6811	12.4371	12.0233	11.9796	10.9517
38	11.0617	10.5887	12.0066	12.6101	11.4865	14.535	10.7306	10.4171	14.8768	13.2263	12.9696	22.3682	8.32503	11.659	12.5487	13.3573	10.6258	10.7944	9.01592	11.9673	12.4679	11.7438	12.6785	11.2306
40	11.1677	10.7762	11.5564	12.7621	11.6546	15.1793	11.2558	10.7588	15.5518	13.4352	12.8465	22.4484	8.31529	11.7741	12.8466	13.3986	10.4456	10.7551	9.07882	12.1857	12.5885	12.1737	13.2283	11.4224
42	11.186	10.9463	11.7709	12.661	12.2326	14.7965	11.2959	11.1898	15.8241	13.4042	13.6262	23.8024	8.71812	11.8802	13.2341	13.482	10.595	10.9977	9.42924	12.4432	12.7982	11.8542	12.707	11.532
44	11.1993	10.9313	11.6014	12.9548	11.8382	15.2862	11.4766	11.149	16.1739	14.2302	13.9159	23.9077	8.60256	12.0292	13.4953	13.8029	10.4549	11.0831	9.16269	12.378	13.1649	12.4281	13.0712	11.1914
46	11.9441	11.3711	12.6224	13.731	12.6674	16.134	11.696	11.401	16.8766	15.0221	14.3617	24.898	8.65106	12.15	13.7607	14.0029	10.8265	11.702	9.65414	12.7254	13.3151	12.8284	13.5781	11.8941
48	11.3769	11.1306	12.5387	13.3364	12.458	15.2334	11.3989	11.1332	16.8101	15.0657	14.3936	24.9214	8.72515	12.309	13.7694	14.164	11.1817	11.9903	9.5332	12.6215	13.5617	12.7551	13.7786	11.8105
50	11.5626	11.3515	12.4223	13.4994	12.7345	14.8075	11.9413	11.3654	16.728	15.2676	14.6838	24.547	9.15558	12.553	13.9617	14.274	11.3483	11.8301	9.73596	12.8317	13.8814	12.8013	13.7583	11.7349
52	11.8205	11.5352	12.1481	13.3008	12.952	15.1175	11.7925	11.313	17.2449	15.6367	14.8454	25.1693	9.13904	12.5813	14.3884	14.6273	11.23	11.7269	9.62125	12.8219	14.5424	12.8698	13.8907	11.5405
54	11.8086	11.4192	12.3909	13.271	12.772	15.4852	12.0452	11.587	16.9545	15.2947	15.0155	25.2478	9.14706	12.8989	14.2461	14.3908	11.5489	11.7902	9.92479	12.9481	14.293	12.689	14.3308	11.9336
56	11.8355	11.4057	12.8196	13.6707	12.7712	16.2487	12.0783	11.7068	17.283	15.8576	15.2658	26.3949	9.03656	12.6077	14.3593	14.6725	11.1533	11.7068	9.81002	13.3644	14.3402	12.758	14.63	11.6463
58	11.9475	11.3982	12.7097	13.3187	12.7274	15.7505	11.8095	11.8989	17.5883	15.8509	15.844	26.4946	9.00513	12.8136	14.6405	14.7402	11.3666	11.9549	9.77911	13.3574	14.7387	13.0146	14.2827	12.0172
60	12.0766	11.3618	12.6581	13.7219	12.7276	15.9154	12.0505	11.7703	17.8989	16.0388	15.1377	27.0162	9.11002	13.0304	14.9966	15.4163	10.9302	12.2404	9.72033	13.6152	14.864	13.1648	14.4173	11.8997
62	12.2801	11.8454	12.6	13.979	13.0827	15.8565	11.8967	11.7461	18.1583	16.4792	16.147	28.2503	9.24352	13.0077	15.5077	15.5563	11.3636	12.2241	9.69688	13.3974	15.3577	13.546	14.5075	12.1263
64	12.5193	12.0743	13.4182	14.556	12.9559	16.5137	12.0839	12.1759	17.5383	16.2145	15.9106	28.5795	9.46029	13.3663	15.3205	15.2741	11.7178	12.4919	9.80717	13.3949	15.1894	13.7101	14.6534	12.23
66	13.1934	12.258	13.4099	14.342	13.5336	16.622	12.0946	12.3532	18.6267	16.8173	16.6177	29.3031	9.60786	13.926	15.2574	15.3655	11.4333	12.6511	10.0435	13.4695	15.1789	13.2764	14.7981	12.5678
68	12.894	11.8676	13.4696	14.7589	13.353	16.3227	12.4799	12.3615	19.2589	17.0827	16.9514	29.3076	9.6283	13.7783	15.5301	15.667	12.1338	12.8281	10.2179	14.101	15.6083	13.6827	15.9528	12.923
70	12.9568	12.1278	13.6207	14.8382	13.6948	16.3835	12.6531	13.2729	19.7798	17.962	17.6145	29.9805	9.94907	14.2204	16.0371	15.8297	12.0861	13.0794	10.0839	14.4861	16.2011	13.9643	15.7014	13.3323
72	12.897	12.1597	13.8107	14.8546	13.6025	16.5309	12.8957	12.9735	20.532	18.4194	17.489	31.228	9.8228	14.1725	16.1883	16.1374	12.117	13.3898	10.2853	14.8364	16.4923	13.9937	16.244	13.078
74	13.0287	12.2693	14.5093	15.7843	13.5125	17.5617	13.0326	13.5168	20.9508	19.4378	17.5442	31.5951	9.95855	14.3344	16.9365	16.6563	12.6891	13.4941	10.2939	15.1409	17.0235	14.595	16.7443	12.8626
76	13.3126	12.3652	14.1008	15.806	13.6921	17.8291	13.1484	13.6751	21.7574	19.8158	17.8137	33.2577	9.64997	14.7545	16.9846	17.1236	12.6093	13.2303	10.3649	15.4128	17.4321	14.6906	16.9288	12.6272
78	13.3511	12.6792	14.3976	16.1192	14.3471	18.2463	13.1662	14.1156	21.8883	20.7721	18.8282	34.4887	9.75243	14.7756	17.5703	17.697	12.5221	14.0147	10.3086	15.2894	18.2439	14.7667	17.3043	13.4909
80	13.6727	13.3028	14.8269	16.1664	14.2551	18.4792	13.2178	14.0311	22.2739	21.1577	18.8994	35.0698	9.90319	15.3386	17.7805	18.0505	12.8614	14.1288	10.6422	15.8618	18.4223	15.0849	17.2259	13.8105
82	13.993	13.7652	15.077	16.5348	14.8171	18.9472	14.0428	14.5063	23.5813	21.5226	20.1203	37.1727	10.1582	15.848	17.9644	18.0377	13.2318	14.5843	11.0611	16.3049	18.9063	15.6614	17.7813	14.1508
84	13.9262	13.5971	15.7749	17.4409	14.8702	19.5418	14.5801	15.6871	24.1567	21.7959	20.5529	37.4466	10.6705	15.968	18.3196	18.9775	13.8081	15.5595	11.2042	16.1436	19.0115	15.2598	18.0715	14.1857
86	14.2341	13.558	16.3226	18.3643	15.0392	19.8002	14.7148	15.6615	24.4232	22.4864	21.3768	38.7536	11.132	16.5297	18.3614	19.1785	13.866	15.5147	11.5211	16.9681	19.3537	15.6324	18.611	14.7012
88	14.0697	13.8485	16.6831	18.4698	15.0272	20.2465	15.0205	16.1391	25.4003	23.6327	22.1394	39.9967	11.4221	17.0411	19.4045	19.9629	14.5459	15.7232	11.8419	17.8179	19.8426	16.3957	19.6089	14.8852
90	14.159	14.2689	16.8279	18.5922	14.9668	20.6704	15.0357	16.3983	26.4806	25.0779	22.9848	40.2887	11.4613	17.2344	19.6041	20.0404	14.6384	16.2316	12.0218	18.0881	20.634	16.4419	19.8809	15.3072
92	14.8013	14.2562	17.144	19.5293	15.136	20.626	14.9824	16.8051	27.2191	26.3073	22.7273	42.2286	11.5085	17.5109	20.5526	20.9994	15.0334	16.389	11.5654	18.5589	21.5384	17.1565	20.8577	15.4469
94	15.3063	14.72	17.4554	20.3662	15.7548	21.4566	15.4107	17.5409	28.2535	26.9187	23.8282	44.0868	11.6997	18.3453	21.3891	21.6069	14.7953	16.5854	12.3858	18.7691	22.3423	17.7982	20.619	16.5628
96	15.451	15.425	17.2266	20.0702	16.1803	22.0397	15.6017	17.3496	29.5464	27.7494	24.6544	45.4937	11.9575	19.0024	22.2855	22.5431	15.2063	17.1331	12.7346	19.1234	23.2673	18.6516	20.7029	16.8471
98	16.0907	15.6367	18.05	20.7853	16.6037	22.2096	16.1218	18.3599	30.2737	28.236	25.9101	49.1051	12.0517	19.4859	23.0509	23.0858	15.1627	17.7819	12.8455	19.1683	23.8207	18.4589	20.8039	16.7419
100	16.0222	15.5505	18.9296	21.9715	16.9565	22.3648	16.4687	19.4745	31.223	30.0899	27.0342	49.3197	12.6935	20.37	23.2845	23.7738	15.9072	18.3244	13.1679	19.8498	24.2449	18.6584	22.8801	17.3507
102	16.6485	16.0169	18.956	22.0067	17.4413	23.4443	16.4885	19.4179	33.6039	30.9472	26.9291	51.7356	12.6491	20.3095	24.0198	24.1833	15.943	18.8317	12.9344	21.1129	25.4996	19.2123	23.5191	16.7849
104	17.3329	17.1413	20.2577	23.5397	17.5865	23.5778	17.6667	20.8617	34.4715	31.723	28.5657	53.441	13.062	21.7406	24.6804	24.9	16.9282	19.4069	13.701	20.8873	25.7257	19.7344	23.9358	17.7937
106	17.0982	16.868	20.8103	24.0507	18.5752	24.2144	17.7837	20.7528	35.3311	33.2453	29.0943	53.8971	13.7714	22.2409	25.6138	25.6931	17.4072	19.4009	13.9195	22.3794	26.1472	20.1324	25.1275	17.6169
108	17.7891	16.909	20.8473	24.6535	18.8489	24.4574	17.8514	22.0029	37.4041	34.7855	29.207	57.2457	13.7607	22.7582	26.7913	27.1889	17.9289	20.1909	13.6527	23.2682	27.8315	21.397	25.4131	18.6402
110	18.3629	17.9676	22.0901	24.5245	18.9575	25.6892	18.8408	22.9439	37.6623	36.6074	31.0746	58.3209	13.8787	23.755	27.1888	27.8572	18.4936	20.8931	14.2306	22.4249	28.6884	22.0283	25.4469	18.9545
112	18.5002	18.3987	22.8344	25.4479	19.2355	26.4637	19.6451	23.6145	38.9765	37.4783	33.598	61.2436	14.5898	24.6223	27.8598	28.387	18.6591	21.6995	14.8138	24.1165	28.6399	22.3399	26.5257	20.532
114	18.1992	18.3641	21.9977	26.228	19.6479	27.3394	19.6145	23.6975	42.833	38.8511	33.825	63.4314	14.7846	25.0383	29.5871	28.5531	19.8528	22.0383	14.9122	24.4529	30.5692	22.9654	27.4662	19.8102
Growth experiment 2
Time (h)	Control_1	Control_2	Control_3	Control_4	Control_5	Control_6	TYRO3_wild-type_1	TYRO3_wild-type_2	TYRO3_wild-type_3	TYRO3_wild-type_4	TYRO3_wild-type_5	TYRO3_wild-type_6	TYRO3_ΔGS_1	TYRO3_ΔGS_2	TYRO3_ΔGS_3	TYRO3_ΔGS_4	TYRO3_ΔGS_5	TYRO3_ΔGS_6	TYRO3_ΔADAM_1	TYRO3_ΔADAM_2	TYRO3_ΔADAM_3	TYRO3_ΔADAM_4	TYRO3_ΔADAM_5	TYRO3_ΔADAM_6
0	6.98055	7.24625	6.64242	7.4824	7.16816	9.02888	13.4713	14.6822	12.1481	13.166	13.4999	12.9853	10.4693	11.9141	9.55703	10.8318	9.84915	11.304	6.53931	6.78845	6.3414	6.43708	6.89567	7.24789
2	7.16928	7.32292	6.62336	7.59153	7.36192	8.99429	13.0037	14.5847	11.6807	12.7587	12.9602	13.1407	10.612	11.5249	9.31492	10.8464	9.75626	11.542	6.2404	6.41108	6.26311	5.9719	6.58041	6.73305
4	6.95458	7.08224	6.55687	7.21439	7.00555	8.80776	12.4483	14.0005	11.2814	12.0069	12.7008	12.7409	10.2106	10.9019	8.78411	10.4736	9.51787	11.0598	6.2386	6.19788	6.03011	5.72594	6.60065	6.58801
6	6.80881	7.0837	6.51653	7.22199	7.26429	9.07012	12.7446	14.513	11.511	12.1582	13.3056	13.0377	10.587	11.137	8.79946	10.5691	9.78916	10.8559	6.15091	6.27677	6.22511	5.66202	6.64363	6.62788
8	7.04287	7.1205	6.5557	7.27215	7.17501	9.24503	12.8502	14.8632	12.0641	12.6554	13.3676	13.9533	10.5631	10.8891	9.09381	10.6996	10.2266	11.1858	6.15623	5.9925	6.01533	5.62533	6.62716	6.23496
10	7.51534	7.67709	7.14181	8.12097	7.4622	9.92682	13.767	16.4596	12.9385	14.0361	14.6251	15.6255	11.9784	12.0477	9.84418	11.8287	11.2035	11.8535	6.14048	6.22287	6.44096	5.54556	6.75643	6.54223
12	7.99312	7.95108	7.17961	8.54303	7.76114	10.1318	13.9832	17.2772	13.1273	14.6536	15.1024	16.0014	12.0127	12.1274	10.1541	12.176	11.4412	12.7434	6.16179	6.17073	6.36936	5.78949	6.9669	6.82882
14	8.42677	8.28487	7.63162	9.08284	8.25151	11.0898	14.7361	18.6544	14.2464	15.8776	16.1964	17.2844	12.6486	12.942	10.8525	13.196	11.7576	13.2502	6.40506	6.52915	6.72113	6.01234	7.35977	7.10614
16	8.51227	8.5526	7.88879	9.30865	8.59971	11.1483	15.2317	19.5125	14.6201	16.0813	16.5099	17.7885	13.0995	12.9412	10.6923	13.0451	11.9735	13.4623	6.49653	6.55424	6.79829	6.05084	7.41398	7.36458
18	8.92554	9.20414	8.53535	9.92783	8.92258	11.8278	15.7492	19.8335	15.0491	17.0246	17.22	18.7926	12.846	13.0519	11.1457	13.6531	12.6789	14.2774	6.86685	6.70903	6.96767	6.11199	7.78927	7.45487
20	8.73076	9.15529	8.3534	9.60452	8.84558	11.7916	16.0444	20.4975	14.8598	17.1207	17.1046	18.4805	13.4766	13.289	11.1871	14.0124	12.4731	14.1076	6.99219	6.85628	7.04614	6.18668	7.94404	7.68757
22	9.28354	9.56264	8.59371	9.90751	9.48585	12.0237	17.0746	21.8996	15.747	17.9318	17.2916	19.1997	13.997	13.7624	11.571	14.8771	12.7497	14.6098	7.09934	7.0943	7.45277	6.33552	8.07749	7.9992
24	9.50357	9.60718	8.69301	9.96266	9.17485	11.9701	16.4828	22.4714	15.6875	17.7046	17.1917	19.7736	13.869	13.7264	11.752	14.5513	13.0225	15	7.09457	6.96701	7.04567	6.14766	7.99289	8.03138
26	9.65493	9.5216	9.10655	10.1189	9.50809	12.237	17.0331	23.2764	16.1332	18.8188	18.1471	20.6717	14.5804	13.7921	12.0084	15.5189	13.2846	15.3631	7.19496	7.03115	7.52368	6.43519	8.32257	8.1097
28	9.78334	9.54258	8.77965	9.93196	9.45269	12.529	17.134	23.0299	15.9016	18.474	18.2992	20.9295	14.3894	14.239	12.1962	15.917	13.6385	15.5791	7.21138	7.05042	7.435	6.34938	7.88577	8.23248
30	9.66745	9.88229	8.8065	10.6025	10.0822	12.5171	17.4312	24.3959	16.946	19.1096	19.0097	22.1048	15.1613	14.5236	12.2467	16.1224	14.0872	16.2787	7.2911	7.12744	7.41549	6.60847	8.39165	8.16819
32	10.0179	10.1415	8.89862	10.3948	10.1316	12.7858	17.6862	25.0181	16.6625	19.1452	19.2554	22.073	15.5822	14.6769	12.7864	16.8414	14.3622	16.129	7.31671	6.94299	7.43914	6.6018	8.2568	8.09412
34	10.1578	10.2061	9.10643	11.0413	10.4248	13.0937	18.0825	26.5275	16.8217	20.5931	19.9285	23.6526	15.9438	15.4954	12.9314	17.0502	15.1745	16.9897	7.57327	7.05853	8.10395	6.78796	8.56983	8.38429
36	10.5839	10.0148	9.0601	10.8404	10.2049	13.0487	18.148	26.6359	17.8796	20.3256	20.6284	24.069	15.9861	15.9189	13.0963	17.5893	15.3436	17.0369	7.63686	7.07297	8.039	6.90198	8.50602	8.42519
38	10.8171	10.406	9.59414	11.8671	10.8023	13.7033	18.5488	29.0116	18.3599	21.7269	21.2664	25.8668	16.6436	16.2089	13.7792	18.2471	16.213	17.632	7.92582	7.24435	8.08806	6.95832	8.98648	8.8495
40	11.0407	10.5423	9.47519	11.7043	11.2178	13.4948	18.5596	27.8875	18.1455	21.5369	21.2119	25.695	16.9736	16.6058	13.8285	18.4856	16.5138	17.6958	7.39076	7.15343	8.16078	6.9108	8.73649	9.06794
42	11.3524	10.8319	10.1024	11.9977	11.8283	13.9246	19.7777	30.7815	19.1253	22.4773	23.0922	26.3533	17.3433	17.0354	14.6379	19.8192	16.7687	18.6136	7.77123	7.15396	8.59548	7.08779	9.07894	9.18849
44	11.7389	10.689	9.524	12.3846	11.762	14.2706	19.834	30.2082	19.0003	22.6363	23.7844	26.9102	17.7363	17.2602	14.4497	19.8687	17.4256	18.6224	7.70548	7.12226	8.22904	7.32066	9.00021	9.22623
46	11.5358	11.2842	9.68429	12.4272	11.9382	14.6347	20.4104	32.6561	19.9078	23.1019	23.9692	28.8924	17.9398	18.14	14.9781	20.5021	17.6687	19.0659	8.00902	7.31897	8.94408	7.22846	9.36327	9.33003
48	11.6704	11.3564	9.81771	12.4637	12.1139	15.0949	20.8979	33.9624	20.1005	23.5399	23.7621	29.6094	18.3072	17.2707	15.2155	20.9067	18.0793	19.3449	7.80003	7.14716	8.92095	7.35699	9.31463	9.4911
50	12.2726	11.6811	10.2301	12.8433	12.0935	15.6081	21.3801	33.8084	21.0179	25.0891	25.6495	31.2536	18.9979	18.3454	15.7882	21.7272	18.6095	19.8316	8.36056	7.38164	8.86843	7.4146	9.67778	9.63775
52	12.2936	11.5079	10.2055	12.6891	12.4671	15.1991	21.4145	34.3195	20.9276	25.0082	26.1743	31.8438	19.219	18.5999	15.6769	22.0331	19.2469	19.6794	8.39636	7.21349	8.85797	7.52785	9.5938	9.64044
54	12.4211	11.7223	10.4992	13.3726	12.9988	15.5328	21.8768	36.8458	21.8995	26.0594	27.8245	32.8075	20.2261	19.6412	16.3079	22.8127	20.2702	20.6469	8.20337	7.30514	9.21431	7.96289	10.0232	9.85264
56	12.5781	11.5024	10.3669	13.626	13.3331	15.74	23.04	38.1339	21.905	26.3744	28.31	33.883	20.5396	19.394	16.7508	23.3858	20.2561	20.764	8.38857	7.17462	9.02128	7.64228	9.90037	9.8891
58	12.8436	11.92	10.6713	14.1399	13.6314	16.0924	23.825	40.1698	22.8267	27.4802	30.4656	36.0101	21.2256	21.2362	17.3481	24.2622	21.6749	22.2103	8.60554	7.5679	9.67042	7.83355	10.0776	9.8938
60	12.7981	11.8669	10.4547	14.2334	13.6772	16.7098	24.431	40.5565	23.3097	28.3113	30.7603	36.778	21.6488	21.1623	17.4309	24.6885	21.5491	22.2579	8.47124	7.19881	9.45141	7.97818	9.93089	10.2232
62	13.7799	11.3932	10.6756	14.1043	13.6006	16.5591	25.1917	43.247	24.3079	28.6608	32.1138	38.9055	22.9222	21.254	17.7046	25.8447	22.4148	23.723	8.53352	7.30122	9.34832	7.77299	10.708	10.5468
64	14.291	11.5668	10.6913	14.5195	14.0947	17.2789	25.884	44.3505	25.3067	30.2121	33.0872	40.4812	23.3165	22.0936	18.7963	26.7901	23.8375	23.7266	8.60102	7.42269	9.11467	7.87515	10.8003	10.2613
66	14.6402	12.562	11.0871	15.0987	14.3306	18.545	27.8536	47.4464	26.1059	31.5504	34.6947	43.1234	23.8019	22.7691	19.4744	28.5999	25.002	24.7248	8.9014	7.73792	9.68175	7.97006	11.4436	10.2598
68	15.0662	12.7265	11.1242	15.2325	15.1129	18.4145	28.7123	50.331	27.3273	33.1646	36.6547	43.6594	25.0442	23.8079	19.9029	29.1813	25.6916	25.6013	8.84612	7.58969	9.90714	8.09383	11.2762	10.7697
70	15.7687	12.7355	11.2225	15.5184	15.3803	18.6158	29.6185	51.8591	28.1518	34.4109	37.0824	45.1422	26.4356	24.1159	20.5925	30.5947	26.5259	26.4775	8.87686	7.47643	9.87021	8.24205	11.171	11.0544
72	15.3294	13.0495	11.598	16.5936	15.8233	19.6835	30.3058	53.8258	29.8916	36.004	39.8241	48.2985	27.7361	24.7092	21.462	31.9731	27.9588	27.0329	9.41691	7.86025	10.0508	8.13495	11.4905	11.0172
74	16.0494	12.8753	11.4724	16.6086	15.5691	19.7974	31.4445	57.2429	31.5172	37.178	40.1615	50.3655	27.4626	24.8908	21.8916	32.7757	29.3179	27.9607	9.54781	7.64281	9.83501	8.1646	11.5135	11.2052
76	16.2137	13.7754	12.1944	17.5603	16.6547	20.7523	33.2142	58.5935	32.8653	39.5031	42.2522	52.4701	29.3292	26.4903	23.109	34.9316	30.8684	29.4161	9.90091	8.04532	10.2938	8.21169	12.0631	11.2667
78	16.9523	13.989	12.3948	18.2847	16.9519	21.5085	33.7059	61.2055	33.7723	41.0362	45.5348	55.409	30.4822	26.9832	24.401	35.7895	32.0917	30.054	9.94191	7.79925	10.6308	8.32756	12.0208	11.5679
80	17.153	14.0188	12.3061	18.2861	17.3669	21.3647	35.106	63.5736	33.821	42.1921	46.828	56.7796	31.4991	28.2689	24.7335	37.1038	32.8758	31.1857	9.68035	7.68576	10.3752	8.46601	11.7898	11.4437
82	17.4644	14.666	12.7288	19.0145	18.2514	23.0963	36.8965	66.4375	35.4788	44.5517	48.9344	58.3919	33.6574	29.9266	25.5742	39.4244	34.4789	32.8066	10.2606	8.13263	10.818	8.62741	12.5299	11.7889
84	17.4923	14.8227	13.2371	19.0791	18.8063	23.2039	38.6797	68.5411	36.6489	46.3829	51.4046	60.8545	34.3943	30.689	26.7588	40.6888	35.5313	33.7066	10.2962	8.23	10.9635	8.7319	13.1412	11.9424
86	18.3144	15.5528	14.0021	21.1247	19.4714	24.2039	40.6273	71.6068	39.5635	48.6377	53.6738	63.8298	36.4408	32.3039	28.1471	42.8369	38.0841	35.8748	10.4652	8.38571	11.3608	8.86656	13.4777	12.2911
88	19.2637	15.2832	14.2882	21.4934	19.7359	25.342	42.1131	72.6509	41.5968	50.6785	56.2159	65.9301	37.1462	34.4226	29.5508	45.0301	39.3877	36.8201	10.7394	8.43644	11.2587	8.9778	13.8764	12.1705
90	19.8353	15.686	14.2775	21.687	20.2643	25.6416	42.938	75.5331	42.589	52.6001	57.2983	69.1222	38.9919	34.679	30.2492	46.4447	41.1872	38.605	10.7026	8.36991	10.858	9.19053	13.9302	12.4184
92	20.8076	15.9017	15.331	23.2279	21.3224	26.9104	45.0367	78.996	44.9298	55.3251	59.1328	71.3276	41.3482	37.0216	31.0879	48.4953	42.8618	40.2675	10.7191	8.70543	12.0887	9.59711	14.2685	13.1822
94	21.1997	16.3675	15.3661	23.957	21.577	27.9693	46.6761	82.2516	46.2425	57.3032	62.474	74.7756	43.1133	36.7103	33.029	50.5279	44.8966	41.3213	10.678	8.21072	12.0122	9.69404	14.5302	13.2855
96	21.6397	17.431	15.5742	24.5612	23.0838	28.7463	49.3365	83.63	47.8856	58.955	63.6625	77.4213	44.2705	39.3836	33.7371	53.0726	46.0536	43.4237	11.3508	8.40268	12.9778	9.81617	15.0786	13.8172
98	22.5417	17.5217	16.0323	25.6435	23.4659	29.5524	51.7868	85.4528	50.7612	61.4362	65.6612	79.6003	46.5763	40.7152	35.2098	54.8308	48.8154	45.3017	11.0158	8.74414	13.2282	9.83033	15.3612	14.2459
100	23.0524	18.1529	17.0662	26.4095	23.7736	30.5724	52.9643	86.6301	52.3391	63.2449	68.1988	81.349	47.0402	41.4593	36.6228	56.7781	50.4743	47.5027	11.3724	8.93837	12.8909	10.0851	15.6777	14.5202
102	24.5029	19.6655	18.462	28.471	24.5538	32.1929	56.0405	88.9875	54.8494	66.124	71.9046	83.8674	49.3975	43.5088	38.5209	58.8714	52.9072	49.2969	11.9018	9.00857	13.6207	10.2055	16.6629	15.05
104	24.9686	19.8269	18.6522	29.2387	25.319	33.5906	57.056	90.4341	56.9052	68.3712	72.5631	85.8547	51.4142	44.8324	39.681	61.1093	54.2838	52.2145	12.138	9.08034	14.0663	10.2273	16.6007	15.2723
106	26.012	20.4442	19.5941	30.4657	26.5794	35.2102	59.9204	91.7176	58.5252	70.601	75.3647	88.2654	54.2411	46.6046	41.704	63.6432	56.8822	53.9581	12.3934	9.31476	14.1152	10.7627	17.1742	15.6833
108	27.0349	20.9711	20.6283	31.4761	27.7951	35.9414	61.9204	92.4873	60.7386	71.996	77.8946	89.8823	54.9804	48.0678	43.212	65.2768	59.4627	56.0014	12.6494	9.24199	14.1929	10.8568	17.6782	16.1597
110	27.2834	20.8684	20.7813	32.4127	28.3642	36.4894	62.421	93.4434	62.7252	74.618	79.9114	90.7474	57.3956	49.436	44.4092	67.6415	61.1645	57.0534	13.0524	9.51529	14.7074	11.2445	17.6834	16.5947
Growth experiment 3
Time (h)	TYRO3_wild-type_1	TYRO3_wild-type_2	TYRO3_wild-type_3	TYRO3_wild-type_4	TYRO3_wild-type_5	TYRO3_wild-type_6	TYRO3_ΔGS_1	TYRO3_ΔGS_2	TYRO3_ΔGS_3	TYRO3_ΔGS_4	TYRO3_ΔGS_5	TYRO3_ΔGS_6	TYRO3_ΔADAM_1	TYRO3_ΔADAM_2	TYRO3_ΔADAM_3	TYRO3_ΔADAM_4	TYRO3_ΔADAM_5	TYRO3_ΔADAM_6	Control_1	Control_2	Control_3	Control_4	Control_5	Control_6
0	15.2615	13.3406	14.9365	15.6695	12.211	13.7177	16.8942	14.3544	16.1608	13.5606	12.844	14.8962	7.61543	9.54928	9.99931	9.61785	8.57892	6.25636	10.1574	12.4091	14.4561	15.9455	13.6662	10.7733
2	17.9294	16.4918	16.6146	18.0298	15.1829	16.1525	19.551	16.6101	19.1944	15.2971	15.3016	16.0345	8.77805	11.0073	11.3708	11.1608	10.0807	6.9132	12.4948	15.4266	17.3943	19.0489	17.0094	13.0376
4	18.098	15.0833	16.216	16.4081	14.4019	16.0245	18.6117	16.5819	18.4148	14.4024	14.2849	15.8663	8.5707	10.5385	10.9464	10.548	9.48833	6.89639	12.3292	14.5908	16.772	18.5127	15.7878	12.496
6	18.4085	15.4369	17.1495	16.7669	14.7541	16.8019	19.8291	17.4283	18.6681	14.6113	14.7406	16.5673	9.35119	10.4999	11.2478	10.8854	9.62759	7.01288	12.572	15.3491	17.7787	19.2646	15.8491	12.7846
8	18.7183	15.2058	17.1295	17.1593	14.7065	16.5738	19.6193	17.4325	17.6819	14.9821	14.4524	16.615	9.37212	10.2864	11.2269	10.4509	9.21992	6.63632	12.1169	14.8898	16.3199	18.7275	15.6576	12.9728
10	19.0877	15.7991	18.484	18.1165	14.8249	16.6675	20.7609	17.7283	19.585	16.0967	14.6818	16.9382	9.54988	10.9842	11.4681	10.7808	9.25184	6.82683	13.0936	15.3827	17.8996	20.6914	16.4077	13.4394
12	20.0271	17.2346	20.3347	19.8233	16.5423	17.7083	22.3881	19.1999	21.2999	17.1608	16.1839	18.5238	9.97034	11.1122	12.35	11.3445	10.4573	7.50009	14.0978	16.793	19.2539	22.3967	18.1915	15.1149
14	20.6124	16.7531	19.6833	19.4853	16.0448	17.2176	22.4831	19.3261	20.7254	16.9433	15.0581	18.7958	9.95209	10.5625	12.2216	11.7486	9.83714	7.37585	13.9289	16.2184	19.5807	21.934	17.1641	14.3993
16	20.4022	16.3927	19.7626	19.6622	16.8201	17.693	22.8593	19.5537	20.2541	16.8616	16.0163	19.0505	10.2671	10.9637	12.3511	11.6548	10.2735	7.55178	14.054	15.5515	19.1433	21.6174	17.785	15.3302
18	22.0084	18.2609	21.6173	20.9848	17.1058	20.1915	25.0001	20.5795	22.6322	18.5183	16.353	20.4728	11.4798	11.7958	13.5472	12.2647	11.2855	8.10706	15.0689	17.2585	20.8201	22.7533	19.144	16.8168
20	21.4103	17.1099	20.6612	20.0869	16.6218	19.3029	24.017	20.3817	22.0707	17.6989	16	18.6328	10.6822	11.2218	12.7205	11.7175	10.5347	7.59949	13.935	15.9855	20.0496	21.8344	18.2629	15.5383
22	23.1145	17.8549	22.174	21.412	18.0645	20.4102	25.628	21.0117	23.4762	18.477	17.5548	20.4369	11.7226	12.092	13.1869	12.6998	10.9212	7.95965	15.484	17.443	20.346	23.1683	19.1098	16.742
24	23.7384	18.623	23.1984	21.2411	17.9249	20.8332	25.5466	21.3926	24.1485	18.6518	17.2806	20.5189	11.5592	11.7509	13.5958	11.9549	10.6258	7.76903	15.0487	16.7757	20.5598	22.1941	18.8907	16.1787
26	24.5133	18.6065	23.8445	21.7643	17.8291	21.5064	26.5457	21.8135	24.9664	19.0742	17.2712	21.0529	12.08	12.3408	13.6808	12.6493	10.4733	7.99576	15.5632	17.4598	20.9031	23.3765	19.4678	16.99
28	25.2269	19.5265	24.5325	23.0336	18.263	21.8651	27.1963	22.9417	25.7395	19.5048	17.4382	22.0879	11.9623	12.9955	14.2781	13.7501	11.0134	8.34121	16.2021	18.1295	22.1456	24.2263	20.1087	17.7849
30	27.3901	21.6313	26.8672	25.365	19.9445	25.2545	29.8708	24.4625	27.5896	21.753	19.2323	23.201	13.279	13.7835	15.3518	14.7726	11.9307	9.49185	18.2576	19.4586	24.3403	26.5789	21.5932	19.8714
32	27.3985	21.5265	26.9554	24.72	19.5418	24.6184	30.412	25.0253	27.8005	20.9871	17.9253	23.8318	12.854	14.0319	15.0251	14.2935	11.5501	8.8573	17.7838	19.2223	23.734	25.7972	20.1724	19.0867
34	27.3722	21.5386	26.7351	25.0369	19.8216	24.4483	30.389	24.9968	28.6072	21.336	19.1516	23.5828	14.2629	14.1122	15.7488	14.7594	11.256	9.2374	18.564	19.7844	24.9744	25.4335	19.6039	20.1758
36	27.8642	21.1311	27.8466	26.2328	22.0798	25.1462	30.9195	26.1469	28.9202	22.6763	20.0803	25.0197	14.5404	14.6052	15.581	14.7626	11.8022	8.93017	18.2131	20.1112	23.7055	26.8491	20.1432	18.9323
38	30.6663	22.3449	29.6929	27.5783	23.0933	26.5872	32.5182	27.029	29.9822	22.1195	21.3385	26.0668	14.6016	14.7765	15.8582	14.863	12.3573	9.51596	18.7625	21.5924	25.4767	28.4175	21.6753	20.7301
40	32.369	24.3458	31.5347	29.1177	22.8963	28.2782	34.1765	29.0662	32.8398	24.0605	21.6943	27.6784	15.2087	15.3608	16.493	16.2948	13.3256	10.0139	19.7333	22.4593	27.3445	30.859	23.8675	21.9002
42	33.1325	25.5952	32.0414	29.0868	23.9405	29.7645	35.6905	29.2618	35.0755	25.7839	22.8958	27.1785	16.3508	16.635	18.3354	16.6808	13.3821	10.4818	21.4075	23.0966	29.0027	30.3254	24.6857	24.1598
44	34.5346	25.807	34.7052	29.4603	24.5045	31.2427	36.2547	29.3001	34.5871	25.9861	21.9187	29.5572	16.8825	16.9894	18.3473	17.0953	14.18	10.7868	22.9981	23.9267	29.6858	31.0542	25.4276	23.5476
46	37.9532	27.7952	37.6629	33.7955	26.8284	33.0293	40.3191	32.2729	36.3289	28.6479	24.6344	31.3656	19.5568	18.1066	19.9421	18.4132	15.3247	11.885	24.3451	25.1128	33.0157	35.168	28.2241	27.0924
48	38.8979	30.125	36.5918	33.956	26.9033	35.371	41.8798	33.5904	38.8537	27.7435	25.3797	31.4542	19.354	18.2566	20.346	18.7127	14.8625	11.5672	24.3859	25.8452	32.3791	36.1901	28.3085	27.3977
50	42.9738	31.8885	43.5042	37.6153	30.469	36.49	46.5266	36.4073	39.8879	32.6593	28.2302	35.0198	25.3538	22.0051	21.8819	22.2336	17.6983	11.8002	32.0333	29.9945	38.9717	39.4735	31.3854	29.2389
52	42.9182	33.5966	42.3111	37.8153	28.6925	38.4423	48.1028	37.1558	43.1019	33.5606	27.1135	32.5035	24.69	20.5174	23.7386	21.4222	17.0924	12.3741	31.3832	30.7873	38.3283	39.2833	30.6904	30.2578
54	44.7735	35.0724	44.6387	39.0991	30.3127	38.8663	49.4801	37.9	44.3166	32.3214	27.9409	33.9582	25.7612	22.0406	24.183	21.2816	17.2695	12.2371	31.361	31.6185	38.1382	39.7697	30.361	31.7998
56	45.9988	34.2967	45.4066	39.7007	31.1241	39.4079	51.6392	40.5965	44.287	33.4376	27.6843	34.6985	25.6656	22.2511	24.8533	22.7011	17.611	12.5047	31.2208	30.8784	37.5138	39.2458	32.2117	31.6119
58	49.6512	36.2899	49.7643	43.0233	32.6458	42.9451	52.18	42.3177	45.8132	36.3577	31.1085	37.7407	27.9959	24.5513	25.9701	23.0262	18.1667	13.1228	33.244	32.2568	40.8069	42.8171	31.7636	33.2169
60	51.3117	37.8929	51.2864	43.579	34.8596	44.4699	54.3646	44.1087	46.9298	36.8687	32.9092	39.495	29.2633	25.6546	25.3544	23.8355	18.2407	12.7879	37.2222	35.8905	43.3971	44.6944	32.5247	32.8113
62	54.3645	39.2161	53.9271	45.9292	33.4241	45.7325	55.3059	45.2065	49.1023	37.9366	32.6437	37.7972	28.0963	23.4392	26.8644	25.1246	19.5269	14.0182	34.6698	35.8777	43.9817	46.7725	34.4077	36.4189
64	54.3332	40.5715	56.3111	47.498	35.7066	46.7471	56.7128	47.9854	52.898	40.7689	35.1786	42.0866	29.6158	24.5629	27.4233	25.7114	19.688	14.201	36.0984	37.2287	42.561	47.9573	35.1091	36.6011
66	57.4565	42.713	56.8308	49.9365	37.426	49.5326	59.0117	48.0467	54.235	41.6842	33.9516	43.5818	31.8169	27.0902	28.5656	27.1543	19.6769	14.4921	37.8558	36.1264	46.7869	49.0185	36.5578	38.7736
68	59.5486	44.4957	59.2567	51.5435	39.141	49.6539	60.9709	50.9776	55.2775	42.7308	36.0692	44.3781	33.0245	28.2746	29.4554	27.9422	21.1604	15.1087	38.9883	39.0795	48.3706	52.5286	38.3473	38.9219
70	61.7475	45.6133	63.763	55.1763	42.8935	56.3247	61.0389	53.1295	58.7174	46.4211	37.8643	49.1602	33.0936	30.2	31.4258	29.0588	22.8848	16.8908	41.0915	41.4759	50.388	56.453	39.9415	43.4701
72	65.739	49.014	66.2117	58.6993	45.4203	59.167	64.5406	56.5729	63.4914	49.364	42.2649	51.7514	36.0063	33.1657	33.4688	31.1606	23.4743	18.6444	43.0237	43.8414	54.367	57.1217	43.069	49.3553
74	66.0631	50.381	68.3746	60.3903	46.5337	59.2839	65.1602	56.1778	63.791	50.2022	43.0161	52.7729	34.7615	31.188	33.6695	31.4176	25.3503	17.5698	41.2859	43.0436	53.6705	60.0554	45.9529	48.0845
76	65.475	52.6636	71.0613	61.2736	47.1136	60.5843	65.9732	58.1745	66.0106	52.5566	42.4176	54.9176	35.3795	32.2849	35.3096	33.5875	24.7094	17.7244	42.4937	44.4372	54.8193	60.8077	46.3629	49.4674
78	67.2362	51.909	71.6432	62.1603	47.9369	61.8983	64.6312	57.6146	63.672	54.1608	41.9293	53.5106	37.83	35.3712	34.8615	34.518	26.2846	18.6743	42.5054	45.9469	56.8319	62.0177	46.9098	49.6269
80	68.8419	54.1436	71.9474	64.2316	50.4068	62.502	65.9849	59.5601	67.1402	54.7835	45.307	54.2903	35.8232	33.4595	36.5942	33.8013	26.3862	17.6168	41.4873	46.1372	55.8253	64.3889	48.3531	46.5192
82	70.05	57.5481	74.5156	66.0452	52.1074	62.6354	67.5378	62.456	68.564	55.8915	47.3759	56.1057	39.3667	36.3735	38.187	35.4118	26.8411	18.6255	43.4136	47.9537	57.3377	65.7018	50.6586	50.3226
84	71.7078	58.8402	74.7319	67.434	53.4509	65.7017	68.0402	63.7023	70.0343	59.2146	48.4743	58.5638	40.351	37.376	39.9272	37.5052	28.1596	18.9717	45.0146	50.2143	59.0826	67.0693	51.9777	50.6701
86	73.0205	60.8034	76.3119	71.1578	55.9153	69.2108	67.8131	65.4651	69.3908	60.517	49.8115	58.516	40.5492	39.3493	40.5306	38.5081	29.8227	20.1797	44.5798	50.4761	60.3557	68.805	53.5879	51.7187
88	74.2749	61.9011	78.133	72.8194	55.1517	66.0094	68.5661	65.3399	71.3776	62.8982	49.7082	60.09	40.8817	38.1695	42.1814	40.3593	30.7256	20.4211	45.532	52.1868	60.7902	69.9655	54.73	53.1135
90	75.8809	62.9948	79.4943	71.6919	59.749	67.5302	68.6018	67.8503	72.6556	63.1589	54.2326	60.6566	42.3258	39.5003	43.3286	41.4274	31.0239	21.0777	44.3551	52.4617	59.7693	70.2421	56.9311	52.7465
92	76.294	64.5975	82.0028	73.8163	62.0047	67.6251	68.083	66.5214	73.9699	65.6877	55.3391	63.9697	42.7059	42.0619	43.8403	43.499	31.2461	21.651	44.7919	53.9609	60.6219	70.4526	55.796	54.6911
94	77.5208	65.3693	82.0919	75.9218	59.1708	70.9744	67.4843	67.503	72.4491	66.109	55.0845	60.932	43.9137	40.0504	45.8009	45.736	33.3788	22.6536	44.384	55.3448	61.3212	71.1782	58.849	53.4792
96	77.9066	65.7726	85.2039	80.0587	60.8082	68.202	66.4139	68.2592	72.4519	71.3413	56.9556	65.084	44.6928	41.9517	47.2168	46.3415	35.0228	23.4245	44.5417	54.98	61.1006	74.9537	61.7988	56.0689
98	78.2139	66.3577	84.4377	78.4441	63.52	72.9595	64.3607	67.9	69.6639	71.606	60.3717	65.3655	45.4246	44.8434	46.3464	46.0498	34.3143	24.6235	44.4504	54.5595	57.8233	71.0281	57.3527	55.252
100	77.9113	66.0381	88.3391	79.1168	67.9352	72.744	64.4556	67.0599	71.8144	73.1336	59.353	65.2181	47.1568	46.8374	49.4613	48.117	34.2907	25.6355	44.8643	54.229	57.6371	72.8278	61.0351	55.8837
102	79.5241	65.3331	88.1405	80.3414	68.9775	71.3464	62.3484	69.2047	70.3771	73.5689	60.9936	64.3758	47.0936	46.2086	49.8221	50.6201	37.5048	26.514	43.7478	55.9437	60.1507	74.3361	62.3906	55.915
104	76.8622	69.3415	89.5721	80.9682	68.2974	69.4779	63.3077	68.7531	71.5203	74.9767	61.4278	67.0215	47.6808	48.1891	48.308	50.6129	35.7474	27.029	43.0279	54.0699	57.5031	74.8032	62.4269	53.2918
106	78.3206	67.6878	89.1208	79.9456	67.9383	70.1246	60.8509	67.5737	69.7043	71.7912	65.7553	67.9542	45.4991	47.391	51.7425	51.5553	38.5619	26.5885	41.3733	54.5268	57.1521	73.4355	60.2472	53.3056
108	77.7798	67.7557	90.245	78.5946	72.2834	68.3393	59.1197	67.9953	68.2241	74.0696	67.5675	65.8128	46.5508	47.1211	50.4355	55.3554	41.3814	27.5776	40.5252	54.441	57.5923	73.4707	63.584	50.5091
110	75.7687	66.8398	89.2827	78.5842	70.5469	67.5532	57.9307	65.7207	66.2291	74.0241	70.1525	62.3537	47.0873	50.8589	51.3887	54.6519	40.2551	29.3539	39.6045	54.7155	54.9173	70.6423	61.8073	51.8269
112	75.69	65.6365	90.8209	77.0319	73.5417	66.213	55.6771	65.0888	63.3706	72.9097	67.886	62.7007	47.5026	49.3623	52.2464	57.3357	39.931	29.5951	39.4058	54.871	53.036	70.5969	60.9679	50.5395
114	73.6588	64.695	91.3045	77.5309	73.6627	62.7031	55.1204	63.7443	62.065	75.8781	69.5219	64.2785	48.8137	51.1201	52.3032	58.3407	43.9592	30.2717	38.7519	54.0472	52.6887	68.8724	62.6436	47.7472
116	71.5085	62.8647	92.3774	75.3147	72.4027	59.3542	53.834	62.7866	62.1246	73.9673	68.5122	63.6755	47.258	50.1344	52.8073	58.8813	45.7	31.7653	38.3717	54.1648	50.3783	67.764	62.9788	45.919
118	69.7938	62.2632	93.2458	74.1765	72.0193	56.6135	52.282	60.4142	59.1454	73.5044	70.4344	62.5275	45.9338	48.1669	51.7872	60.0185	46.782	30.5773	37.4378	52.1971	49.3229	67.2576	60.9225	44.1496

## Sheet: Adhesion experiments
Adhesion experiments
Values as normalized cell index.
Adhesion experiment 1
Time (h)	Control_1	Control_2	Control_3	Control_4	Control_5	TYRO3_wild-type_1	TYRO3_wild-type_2	TYRO3_wild-type_3	TYRO3_wild-type_4	TYRO3_wild-type_5	TYRO3_ΔGS_1	TYRO3_ΔGS_2	TYRO3_ΔGS_3	TYRO3_ΔGS_4	TYRO3_ΔGS_5	TYRO3_ΔADAM_1	TYRO3_ΔADAM_2	TYRO3_ΔADAM_3	TYRO3_ΔADAM_4	TYRO3_ΔADAM_5
0	0.027572	0.013345	0.022743	0.017824	0.00777	0.05075	0.004571	0.040177	0.017729	0.030444	0.02021	0.019035	0.019131	0.021458	0.020141	0.023192	0.029074	0.020439	0.018221	0.02331
0.0169	0.037694	0.01965	0.030923	0.022759	0.016905	0.062131	0.017057	0.053247	0.029401	0.044073	0.028845	0.026755	0.026481	0.02781	0.029304	0.030646	0.034251	0.024957	0.026714	0.030787
0.0339	0.049554	0.027976	0.039349	0.02945	0.028245	0.081641	0.030658	0.068616	0.042725	0.06195	0.039072	0.03636	0.034456	0.036196	0.044577	0.038633	0.042681	0.032003	0.033354	0.045191
0.0508	0.061263	0.03777	0.052766	0.036525	0.043996	0.102893	0.049275	0.088342	0.05748	0.084253	0.053647	0.049797	0.04556	0.047788	0.062331	0.049401	0.053899	0.041255	0.045398	0.064213
0.0678	0.080299	0.050626	0.068718	0.047164	0.063736	0.129255	0.069342	0.111577	0.077852	0.113281	0.070121	0.064117	0.059009	0.062094	0.08524	0.063245	0.068635	0.051797	0.059991	0.085325
0.0847	0.100544	0.065073	0.090397	0.060874	0.086521	0.158405	0.096656	0.140984	0.100205	0.143194	0.091066	0.08268	0.077358	0.083367	0.109676	0.077503	0.084101	0.066858	0.07659	0.108525
0.1016	0.123961	0.081479	0.116003	0.078204	0.113717	0.191386	0.12408	0.178499	0.128615	0.179479	0.114766	0.10366	0.099877	0.10723	0.135257	0.096081	0.102952	0.086651	0.0979	0.134474
0.1186	0.150325	0.104496	0.145127	0.099099	0.140492	0.230523	0.160312	0.219644	0.167045	0.215941	0.139752	0.128293	0.126358	0.13467	0.163225	0.116255	0.125255	0.109511	0.121911	0.163392
0.1353	0.178879	0.127758	0.176541	0.124217	0.169788	0.271285	0.199443	0.266114	0.206797	0.255059	0.170496	0.157228	0.156018	0.166179	0.18957	0.139861	0.151541	0.136566	0.148239	0.19363
0.1519	0.211437	0.155122	0.211146	0.151254	0.200448	0.320526	0.243479	0.315852	0.252494	0.291875	0.203137	0.189699	0.188442	0.200216	0.216488	0.167668	0.181344	0.166687	0.179277	0.223867
0.1689	0.244372	0.186404	0.249268	0.182184	0.230689	0.371508	0.293757	0.368857	0.300064	0.336125	0.241229	0.227651	0.225453	0.236412	0.246269	0.198018	0.212608	0.199121	0.214252	0.254434
0.1858	0.281538	0.220073	0.288045	0.215802	0.261664	0.425161	0.344594	0.422346	0.35358	0.375773	0.280424	0.265602	0.263089	0.274704	0.275287	0.231682	0.248054	0.233814	0.251775	0.286761
0.2028	0.318326	0.25619	0.326903	0.250682	0.29369	0.485666	0.402453	0.478014	0.403132	0.418785	0.322251	0.306382	0.303488	0.313366	0.306691	0.267475	0.285425	0.269098	0.288295	0.319197
0.2197	0.357305	0.295613	0.368053	0.285781	0.326765	0.543732	0.460536	0.532955	0.456098	0.461796	0.365488	0.348813	0.34446	0.354926	0.336949	0.305399	0.32326	0.305028	0.328288	0.351194
0.2366	0.396283	0.334486	0.406339	0.322963	0.360366	0.605166	0.515385	0.586323	0.509944	0.498258	0.40903	0.392009	0.384494	0.396054	0.368449	0.343855	0.363485	0.34198	0.367896	0.382641
0.2536	0.435111	0.375378	0.446834	0.360365	0.392707	0.665207	0.576812	0.641627	0.564341	0.539146	0.451593	0.435441	0.425258	0.437121	0.399376	0.383731	0.400989	0.377264	0.407967	0.414088
0.2703	0.474543	0.414679	0.487574	0.39678	0.424837	0.725015	0.634449	0.692817	0.614444	0.578794	0.494768	0.477872	0.465292	0.47714	0.429444	0.421476	0.439355	0.413678	0.44603	0.445095
0.2872	0.514201	0.45245	0.527414	0.433634	0.457073	0.781688	0.690971	0.743765	0.66829	0.621451	0.536534	0.51877	0.503867	0.517898	0.46352	0.457566	0.477788	0.448425	0.486565	0.476102
0.3041	0.549025	0.492424	0.5675	0.470049	0.490253	0.838941	0.748161	0.795076	0.718172	0.660922	0.578056	0.560021	0.543432	0.557177	0.496642	0.496258	0.514628	0.483279	0.526249	0.50601
0.3211	0.586795	0.530929	0.605868	0.506354	0.522699	0.893988	0.805129	0.843724	0.770367	0.700925	0.617556	0.600212	0.580755	0.596702	0.530147	0.534418	0.550074	0.518295	0.564853	0.539106
0.338	0.621695	0.568516	0.644563	0.541234	0.555039	0.947409	0.858084	0.894188	0.82124	0.740396	0.658037	0.638105	0.618392	0.634562	0.564223	0.569147	0.582864	0.552019	0.601373	0.569563
0.355	0.654781	0.604266	0.68154	0.575784	0.588115	0.998739	0.909477	0.942957	0.872444	0.782876	0.697231	0.674937	0.65462	0.672238	0.598014	0.604822	0.616186	0.585744	0.63658	0.60222
0.3719	0.690512	0.640322	0.718108	0.609731	0.619405	1.04775	0.958976	0.992816	0.921996	0.824825	0.732322	0.711356	0.690797	0.708557	0.633522	0.636238	0.647516	0.618393	0.668312	0.633447
0.3889	0.720199	0.675644	0.753203	0.643239	0.650696	1.09525	1.00925	1.0388	0.970336	0.862704	0.768761	0.745595	0.724471	0.746232	0.669222	0.668955	0.67878	0.650181	0.700353	0.664784
0.4058	0.750793	0.708028	0.785763	0.676583	0.683876	1.14216	1.05362	1.08479	1.01802	0.904299	0.803975	0.778361	0.758824	0.781688	0.703871	0.700193	0.708717	0.681862	0.730001	0.696341
0.4228	0.780027	0.74237	0.817913	0.708117	0.713487	1.18583	1.10078	1.13162	1.06448	0.941646	0.837535	0.809889	0.790674	0.815355	0.739284	0.728887	0.736927	0.712091	0.760112	0.728777
0.4397	0.806919	0.77255	0.849736	0.739377	0.742992	1.22949	1.14604	1.17652	1.10864	0.983596	0.868829	0.838942	0.820439	0.847851	0.775461	0.758291	0.765271	0.742803	0.787135	0.759784
0.4566	0.835247	0.802239	0.88066	0.769595	0.771553	1.26968	1.18718	1.21863	1.15214	1.02307	0.898409	0.869291	0.849109	0.878189	0.809251	0.784441	0.790428	0.771794	0.813231	0.788702
0.4736	0.859495	0.830827	0.910928	0.798277	0.800743	1.30823	1.22776	1.26329	1.1931	1.06148	0.928356	0.897519	0.87658	0.908218	0.843233	0.811537	0.814722	0.79971	0.837938	0.816741
0.4905	0.883592	0.857334	0.940379	0.827014	0.829094	1.34621	1.26912	1.3031	1.2323	1.09865	0.955547	0.924569	0.903739	0.935904	0.876641	0.83538	0.839747	0.826711	0.862258	0.844999
0.5075	0.907387	0.884147	0.966312	0.853119	0.853349	1.38314	1.30781	1.34086	1.2704	1.13263	0.981697	0.951382	0.929751	0.961802	0.907568	0.859874	0.861585	0.85226	0.883336	0.872597
0.5244	0.928312	0.908878	0.993881	0.880375	0.875925	1.41531	1.34448	1.37934	1.30883	1.16325	1.00601	0.973364	0.955241	0.98992	0.93964	0.881113	0.882959	0.877164	0.905649	0.894148
0.5414	0.948254	0.932875	1.01949	0.90489	0.899865	1.44817	1.37681	1.41323	1.34374	1.19617	1.03045	0.997761	0.979168	1.01563	0.969422	0.903832	0.903403	0.900777	0.925801	0.920867
0.5583	0.968575	0.954729	1.04378	0.929185	0.922545	1.47674	1.41026	1.44614	1.37864	1.22432	1.052	1.01963	1.00038	1.0398	0.996053	0.921107	0.923051	0.922937	0.944408	0.943518
0.5753	0.987384	0.975971	1.06702	0.951505	0.943546	1.50531	1.44381	1.48003	1.41168	1.25158	1.07411	1.04084	1.02243	1.06194	1.02326	0.942583	0.940774	0.946227	0.961934	0.964519
0.5922	1.00325	0.995928	1.08649	0.972564	0.965386	1.53167	1.47581	1.51222	1.4446	1.28273	1.09505	1.05958	1.04282	1.08346	1.04626	0.960746	0.959028	0.967096	0.979151	0.98519
0.6091	1.02017	1.01527	1.10866	0.994172	0.983446	1.55594	1.50312	1.54247	1.47665	1.30361	1.11379	1.07926	1.06195	1.10325	1.07108	0.977549	0.974626	0.987267	0.993666	1.00564
0.6261	1.03581	1.0348	1.1269	1.0132	1.00151	1.57766	1.52943	1.5726	1.50362	1.32645	1.13131	1.09641	1.07993	1.12262	1.09322	0.993641	0.989628	1.00593	1.0098	1.02389
0.643	1.04804	1.05029	1.14727	1.03327	1.01799	1.60019	1.55585	1.59705	1.53016	1.34999	1.14827	1.11144	1.09719	1.13982	1.11432	1.00778	1.00523	1.02223	1.02177	1.04017
0.66	1.06179	1.06786	1.16281	1.05154	1.03311	1.61982	1.5777	1.62271	1.55714	1.37211	1.16407	1.12706	1.11267	1.15591	1.13389	1.02452	1.0191	1.03998	1.03605	1.05578
0.6769	1.07244	1.08414	1.17868	1.0687	1.04834	1.64084	1.59755	1.64654	1.58236	1.393	1.17785	1.14102	1.127	1.17096	1.15126	1.03707	1.03151	1.05477	1.04694	1.07029
0.6936	1.08279	1.09889	1.19333	1.08444	1.06041	1.6586	1.61784	1.66748	1.60493	1.40734	1.1912	1.1531	1.14165	1.18563	1.16749	1.04996	1.04094	1.07004	1.05976	1.08338
0.7105	1.09322	1.11138	1.20617	1.09996	1.07396	1.67498	1.63568	1.69156	1.62828	1.42061	1.20596	1.16471	1.15625	1.20154	1.18486	1.0612	1.05295	1.08559	1.07041	1.0936
0.7275	1.10107	1.12473	1.2191	1.114	1.08656	1.69101	1.65563	1.7108	1.65129	1.44203	1.21674	1.17597	1.16808	1.21357	1.19545	1.07245	1.06311	1.09866	1.08122	1.10669
0.7444	1.10999	1.13654	1.22965	1.12848	1.09611	1.70482	1.67068	1.73259	1.66946	1.45424	1.22844	1.18593	1.18054	1.22572	1.20939	1.08209	1.07373	1.11103	1.0894	1.11757
0.7614	1.12026	1.1475	1.24323	1.14142	1.10766	1.72108	1.6903	1.74929	1.68642	1.47053	1.24056	1.19819	1.18862	1.23675	1.22294	1.09215	1.08256	1.12442	1.09967	1.12813
0.7783	1.12917	1.15821	1.25321	1.15464	1.11732	1.73723	1.70491	1.76756	1.70326	1.48168	1.24914	1.20661	1.19894	1.24693	1.23421	1.09895	1.09158	1.13556	1.10786	1.1377
0.7953	1.13582	1.16856	1.26663	1.16648	1.12751	1.74605	1.71985	1.78608	1.71989	1.49318	1.25777	1.21551	1.20942	1.25692	1.24328	1.10487	1.10028	1.14701	1.11573	1.14891
0.8122	1.14035	1.17731	1.2762	1.17888	1.13664	1.75848	1.73523	1.80411	1.73509	1.50628	1.26824	1.22264	1.21989	1.26419	1.2553	1.11291	1.10599	1.15659	1.12206	1.15639
0.8291	1.14677	1.18637	1.28724	1.18853	1.14242	1.76951	1.74571	1.81996	1.75083	1.51177	1.27443	1.22889	1.2286	1.27239	1.2637	1.11836	1.11203	1.166	1.12963	1.16673
0.8461	1.15455	1.19433	1.29502	1.19912	1.15197	1.7795	1.75909	1.83448	1.76526	1.52628	1.28233	1.23637	1.23496	1.28066	1.27048	1.12398	1.1186	1.1766	1.13666	1.17167
0.863	1.15901	1.20284	1.30336	1.20745	1.15722	1.78681	1.7699	1.84513	1.7777	1.53407	1.2887	1.24274	1.24304	1.28719	1.27697	1.12954	1.12557	1.18553	1.14175	1.17926
0.88	1.16317	1.20878	1.30925	1.21694	1.16394	1.79703	1.7786	1.85748	1.79103	1.54133	1.29439	1.24845	1.24955	1.2941	1.28499	1.13368	1.12849	1.19306	1.148	1.18553
0.8969	1.16868	1.21802	1.31792	1.22423	1.16919	1.80563	1.78763	1.87091	1.80039	1.5477	1.30064	1.25441	1.25774	1.29934	1.291	1.13758	1.13274	1.19999	1.15187	1.19158
0.9139	1.17276	1.22359	1.32357	1.23191	1.17497	1.81387	1.79666	1.88192	1.81316	1.55655	1.30517	1.25941	1.26269	1.30662	1.29654	1.14267	1.13792	1.20812	1.15719	1.19707
0.9305	1.17631	1.22739	1.32823	1.23751	1.17864	1.82247	1.80223	1.88761	1.81866	1.55938	1.3086	1.26501	1.26827	1.3118	1.30188	1.14522	1.14276	1.21387	1.16244	1.20378
0.9475	1.17963	1.23339	1.33363	1.24469	1.18369	1.82665	1.80691	1.89608	1.82868	1.56557	1.31319	1.26961	1.27463	1.31648	1.30675	1.14811	1.14635	1.22253	1.1653	1.20675
1.0311	1.19036	1.25175	1.35138	1.27074	1.20101	1.84883	1.83456	1.92754	1.8593	1.58965	1.33396	1.28611	1.29626	1.33954	1.32689	1.16208	1.16102	1.24787	1.18159	1.22225
1.1147	1.19678	1.26448	1.36553	1.28571	1.21056	1.86079	1.85418	1.94509	1.88088	1.60398	1.3481	1.29784	1.30877	1.35274	1.33873	1.1706	1.17097	1.26035	1.18823	1.23281
1.1983	1.19935	1.27097	1.37486	1.29493	1.20993	1.86381	1.86355	1.95489	1.89068	1.60098	1.35055	1.30627	1.3216	1.35915	1.34302	1.17219	1.17735	1.26868	1.19062	1.24006
Adhesion experiment 2
Time (h)	Control_1	Control_2	Control_3	Control_4	Control_5	Control_6	TYRO3_wild-type_1	TYRO3_wild-type_2	TYRO3_wild-type_3	TYRO3_wild-type_4	TYRO3_wild-type_5	TYRO3_wild-type_6	TYRO3_ΔGS_1	TYRO3_ΔGS_2	TYRO3_ΔGS_3	TYRO3_ΔGS_4	TYRO3_ΔGS_5	TYRO3_ΔGS_6	TYRO3_ΔADAM_1	TYRO3_ΔADAM_2	TYRO3_ΔADAM_3	TYRO3_ΔADAM_4	TYRO3_ΔADAM_5	TYRO3_ΔADAM_6
0	0.038955	0.024992	0.041703	0.031428	0.04033	0.02859	0.06931	0.057729	0.071611	0.065025	0.069516	0.050953	0.033694	0.024711	0.030979	0.023404	0.018118	0.019054	0.026806	0.029129	0.027634	0.038111	0.023557	0.041871
0.0169	0.046419	0.031452	0.052488	0.038102	0.04819	0.035464	0.079947	0.06773	0.083771	0.074505	0.079657	0.06485	0.041006	0.031002	0.039411	0.030629	0.024293	0.025719	0.034489	0.039556	0.034361	0.045165	0.02917	0.050708
0.0336	0.057705	0.040236	0.060038	0.045512	0.06101	0.042393	0.092247	0.080003	0.09518	0.090795	0.099612	0.079325	0.053258	0.042234	0.048288	0.03838	0.036034	0.032811	0.043197	0.054404	0.040296	0.05359	0.03747	0.064805
0.0503	0.071904	0.050947	0.075856	0.054867	0.074391	0.054069	0.115516	0.095307	0.112595	0.111624	0.120549	0.099012	0.068179	0.055443	0.061513	0.04869	0.051015	0.047423	0.05438	0.070158	0.047947	0.06907	0.04664	0.082163
0.0669	0.091473	0.065568	0.091674	0.066166	0.094883	0.065909	0.138785	0.119702	0.134514	0.13005	0.147374	0.121593	0.089225	0.074853	0.078023	0.064644	0.070044	0.060239	0.072393	0.09294	0.060279	0.084549	0.060869	0.099942
0.0836	0.113408	0.081266	0.112346	0.082458	0.119212	0.085005	0.166875	0.146975	0.162738	0.155686	0.181887	0.155176	0.113829	0.098396	0.101013	0.083231	0.095349	0.081601	0.091772	0.119122	0.074525	0.106788	0.077628	0.125612
0.1003	0.139166	0.102064	0.139129	0.10164	0.148594	0.106174	0.204438	0.178946	0.196516	0.192137	0.217381	0.190496	0.145152	0.1276	0.132081	0.10799	0.127637	0.107577	0.116272	0.155504	0.09187	0.133534	0.097233	0.15591
0.1169	0.170203	0.125299	0.16762	0.126236	0.181906	0.131326	0.253969	0.21819	0.239452	0.235265	0.260563	0.23233	0.180229	0.160669	0.168563	0.138543	0.164987	0.140217	0.142651	0.19234	0.114491	0.168706	0.120474	0.190521
0.1336	0.204971	0.153237	0.2042	0.154405	0.221394	0.161553	0.303832	0.263798	0.293648	0.286403	0.315685	0.283283	0.219654	0.201195	0.211347	0.177299	0.210637	0.173797	0.173811	0.237563	0.142652	0.206915	0.149565	0.234706
0.1503	0.244837	0.184123	0.243835	0.186936	0.263034	0.195162	0.363834	0.312588	0.350096	0.339412	0.378495	0.340316	0.265304	0.245945	0.260788	0.22027	0.261854	0.220878	0.209154	0.29004	0.1751	0.252667	0.181659	0.278576
0.1669	0.288343	0.218862	0.289492	0.223409	0.309821	0.232644	0.419182	0.36956	0.412699	0.40003	0.445066	0.404731	0.317476	0.298873	0.316354	0.267003	0.320764	0.269753	0.248936	0.346258	0.211769	0.302632	0.218655	0.328862
0.1836	0.334671	0.256095	0.333891	0.262299	0.356421	0.271873	0.489489	0.43032	0.479505	0.465189	0.517854	0.469147	0.374193	0.353148	0.374495	0.318928	0.386556	0.325293	0.292645	0.406782	0.250812	0.35779	0.257311	0.386198
0.2003	0.383366	0.295594	0.383593	0.303712	0.409196	0.31263	0.555806	0.494564	0.549014	0.531282	0.588515	0.541813	0.436739	0.409939	0.438405	0.372886	0.453361	0.383823	0.336524	0.47354	0.290647	0.414123	0.302133	0.443112
0.2169	0.434518	0.33515	0.431767	0.344599	0.459913	0.354532	0.62977	0.563052	0.619123	0.597375	0.663756	0.608834	0.499088	0.472032	0.503646	0.429026	0.521988	0.442354	0.384843	0.537238	0.332328	0.4732	0.342528	0.502657
0.2336	0.484031	0.37618	0.481019	0.386695	0.510442	0.397907	0.700908	0.628054	0.688782	0.666673	0.738179	0.67875	0.56203	0.53107	0.565603	0.486595	0.590311	0.50285	0.432564	0.602976	0.374603	0.533158	0.388457	0.562938
0.2503	0.533363	0.416756	0.529463	0.427898	0.562375	0.439755	0.771713	0.695633	0.758741	0.732499	0.815056	0.751417	0.624181	0.589838	0.628981	0.545294	0.658229	0.564115	0.480286	0.668827	0.417537	0.592235	0.431698	0.624481
0.2669	0.582876	0.456369	0.577097	0.470362	0.610378	0.482366	0.842851	0.76306	0.826148	0.798725	0.89046	0.812648	0.683368	0.650493	0.691293	0.602638	0.728779	0.622987	0.527409	0.733318	0.457306	0.651213	0.472647	0.685814
0.2836	0.631844	0.494848	0.623024	0.51167	0.660159	0.52225	0.910831	0.825335	0.891604	0.860679	0.961612	0.882419	0.745915	0.70962	0.752273	0.65953	0.797203	0.681774	0.572826	0.795769	0.498196	0.713131	0.513753	0.740835
0.3003	0.677352	0.532988	0.668951	0.549456	0.707788	0.561642	0.976484	0.88564	0.954507	0.924369	1.03162	0.941044	0.802335	0.764974	0.815207	0.717024	0.857631	0.737143	0.616278	0.856634	0.536117	0.76966	0.55565	0.79817
0.3169	0.724226	0.567727	0.712901	0.588242	0.75027	0.599507	1.03831	0.947461	1.01756	0.981917	1.09835	1.0085	0.858558	0.817991	0.873791	0.769326	0.919779	0.79123	0.660414	0.914324	0.571665	0.823544	0.595966	0.851613
0.3336	0.767096	0.604223	0.74975	0.625135	0.792846	0.636444	1.10064	1.00549	1.07581	1.04013	1.15986	1.06524	0.912903	0.871637	0.931221	0.82223	0.979701	0.842839	0.700537	0.970768	0.608532	0.875861	0.633674	0.903583
0.3503	0.808599	0.637488	0.791093	0.660714	0.832521	0.669235	1.1545	1.06156	1.13076	1.09728	1.22119	1.11938	0.962605	0.923037	0.98661	0.871447	1.03861	0.893423	0.740149	1.02846	0.642892	0.928373	0.670433	0.958814
0.3669	0.846372	0.66877	0.825696	0.694822	0.87229	0.703935	1.20785	1.11156	1.18015	1.15162	1.28122	1.1754	1.00835	0.969045	1.03987	0.921416	1.09276	0.943409	0.776943	1.07856	0.675604	0.975693	0.705373	1.007
0.3836	0.883052	0.699826	0.862096	0.725987	0.910561	0.733343	1.25904	1.16262	1.23404	1.20116	1.33536	1.22722	1.05608	1.01326	1.08895	0.96702	1.14762	0.988354	0.813139	1.12763	0.706931	1.02125	0.73976	1.05444
0.4003	0.918276	0.728955	0.896788	0.757992	0.946868	0.764824	1.30757	1.20868	1.28539	1.24936	1.38836	1.27499	1.09797	1.06088	1.13769	1.01134	1.19914	1.03091	0.846604	1.17138	0.741753	1.06495	0.772567	1.10052
0.4169	0.951497	0.756837	0.927975	0.787475	0.98149	0.79325	1.35494	1.25641	1.32712	1.29823	1.43727	1.32305	1.14125	1.10168	1.18251	1.05319	1.24692	1.0726	0.877507	1.2174	0.771102	1.10795	0.80395	1.14397
0.4339	0.984536	0.785002	0.958084	0.816958	1.01349	0.820312	1.39666	1.30263	1.37126	1.34456	1.48372	1.36821	1.17811	1.14265	1.22494	1.09879	1.2951	1.11404	0.909008	1.25956	0.800318	1.14695	0.836282	1.18994
0.4506	1.01394	0.809427	0.986036	0.843814	1.04549	0.846773	1.43938	1.34111	1.41299	1.38435	1.53017	1.40701	1.21674	1.17932	1.26737	1.13807	1.33822	1.15044	0.938034	1.2964	0.826896	1.18633	0.863475	1.22929
0.4672	1.0417	0.834022	1.01273	0.870984	1.07581	0.870452	1.48176	1.38202	1.45278	1.42374	1.57237	1.44392	1.25044	1.21463	1.30367	1.1769	1.37972	1.18796	0.966035	1.33301	0.854596	1.22297	0.889246	1.26863
0.4839	1.06782	0.857937	1.03888	0.895475	1.10145	0.895386	1.51534	1.41005	1.48866	1.46446	1.61392	1.48127	1.28393	1.24797	1.34149	1.21581	1.42102	1.2206	0.990621	1.36531	0.880581	1.25814	0.916123	1.30493
0.5006	1.09166	0.877375	1.06108	0.919019	1.12606	0.917101	1.54708	1.44293	1.52244	1.49998	1.64663	1.51384	1.31595	1.27933	1.37619	1.25065	1.45786	1.25349	1.01777	1.39829	0.904653	1.2939	0.94142	1.33596
0.5172	1.11305	0.898003	1.08391	0.940934	1.15002	0.937343	1.57534	1.47036	1.55772	1.53389	1.68409	1.54583	1.34589	1.31069	1.40993	1.2861	1.4942	1.28434	1.03996	1.42912	0.92734	1.32427	0.964107	1.36879
0.5339	1.13499	0.916705	1.10575	0.961063	1.17388	0.954038	1.60459	1.50415	1.58399	1.56207	1.71467	1.56841	1.37454	1.33603	1.44188	1.31725	1.52639	1.31168	1.0619	1.45564	0.946862	1.35484	0.985293	1.39719
0.5506	1.15501	0.933762	1.12337	0.980665	1.19334	0.972916	1.63567	1.52839	1.61296	1.59371	1.74281	1.60054	1.39865	1.36416	1.47162	1.3466	1.55665	1.34082	1.08299	1.4842	0.967438	1.38404	1.00656	1.4256
0.5672	1.17303	0.949517	1.14161	0.997641	1.21233	0.991085	1.66127	1.55218	1.63954	1.62229	1.76587	1.62631	1.42158	1.38806	1.50091	1.37565	1.5858	1.36662	1.10262	1.50529	0.986235	1.40902	1.02419	1.45137
0.5839	1.19124	0.965611	1.15968	1.01656	1.23227	1.00669	1.68288	1.57218	1.66656	1.65139	1.79237	1.65092	1.44302	1.41268	1.52629	1.40289	1.61475	1.3873	1.12072	1.52852	1.00233	1.43341	1.04403	1.47851
0.6006	1.20616	0.979099	1.17559	1.03159	1.24845	1.02218	1.70565	1.59355	1.68217	1.67529	1.81592	1.67118	1.46406	1.43497	1.55053	1.4278	1.64076	1.40952	1.13729	1.55108	1.01822	1.45477	1.05889	1.49692
0.6172	1.22309	0.992927	1.18916	1.04526	1.2653	1.03588	1.72426	1.61037	1.70784	1.69532	1.83244	1.69463	1.48442	1.45456	1.57352	1.45362	1.66202	1.429	1.15137	1.56921	1.03478	1.47652	1.07478	1.51807
0.6339	1.23529	1.00715	1.20129	1.05902	1.2812	1.04799	1.74371	1.63294	1.72181	1.71508	1.85207	1.7149	1.50171	1.4745	1.59668	1.47333	1.68591	1.44831	1.16426	1.58803	1.04909	1.49122	1.09067	1.53732
0.6508	1.24876	1.01922	1.21279	1.07143	1.29524	1.0601	1.76	1.65097	1.73817	1.73751	1.87105	1.73068	1.51841	1.49086	1.61497	1.49282	1.70261	1.46275	1.17894	1.60412	1.0632	1.50689	1.10442	1.55542
0.6675	1.25968	1.02908	1.22583	1.08157	1.30806	1.07167	1.77645	1.66446	1.75303	1.7474	1.88609	1.74877	1.53274	1.51018	1.63299	1.51088	1.72346	1.48206	1.19038	1.61364	1.07639	1.52884	1.11952	1.56941
0.6842	1.27042	1.03792	1.23562	1.09192	1.31882	1.08111	1.78909	1.67809	1.7709	1.76449	1.90131	1.76571	1.54805	1.52527	1.65047	1.52857	1.74158	1.49582	1.20447	1.62781	1.08754	1.54451	1.13312	1.58361
0.7008	1.2788	1.04829	1.24587	1.10091	1.33089	1.0912	1.80022	1.69173	1.78486	1.7737	1.91619	1.77367	1.55961	1.53866	1.66565	1.54407	1.76091	1.50701	1.21232	1.64186	1.09855	1.55794	1.14237	1.59487
0.7175	1.2879	1.05538	1.25117	1.11079	1.34072	1.09841	1.80903	1.70507	1.79702	1.78545	1.92715	1.79118	1.57088	1.55349	1.67808	1.5598	1.77174	1.51991	1.223	1.65093	1.106	1.56812	1.15217	1.60707
0.7342	1.29563	1.06371	1.25935	1.11836	1.35017	1.10364	1.82332	1.71598	1.80678	1.79867	1.93565	1.80349	1.58175	1.56409	1.69344	1.57334	1.78642	1.53188	1.22991	1.65762	1.11556	1.57939	1.16221	1.61622
0.7508	1.30201	1.06966	1.26816	1.12582	1.35831	1.11101	1.82781	1.72279	1.81443	1.80601	1.94138	1.81261	1.59113	1.57622	1.704	1.58493	1.80241	1.5411	1.23981	1.66566	1.12394	1.58889	1.17178	1.62506
0.7675	1.30974	1.07618	1.27301	1.13365	1.36505	1.11706	1.83197	1.72779	1.82404	1.81175	1.95021	1.82028	1.59864	1.58782	1.71714	1.59923	1.81203	1.54862	1.24622	1.67008	1.13317	1.59928	1.17834	1.6319
0.7842	1.31639	1.08201	1.27948	1.14027	1.37356	1.12399	1.83911	1.73658	1.82975	1.8199	1.95496	1.82983	1.60991	1.59806	1.72805	1.60856	1.81942	1.5599	1.25228	1.67711	1.1395	1.60604	1.1845	1.64105
0.8008	1.3233	1.08717	1.28613	1.14579	1.37656	1.12852	1.84261	1.74052	1.8353	1.82737	1.96084	1.8349	1.61831	1.60786	1.73826	1.61978	1.83156	1.56793	1.25979	1.68459	1.14524	1.6128	1.19067	1.64757
0.8175	1.32749	1.09	1.29036	1.15047	1.3817	1.13267	1.84526	1.74582	1.84026	1.83004	1.96379	1.84243	1.62483	1.61639	1.74306	1.63001	1.83602	1.57152	1.26269	1.68981	1.15197	1.61897	1.19383	1.65084
0.8342	1.33495	1.09391	1.29602	1.15604	1.38704	1.13676	1.85025	1.75098	1.84956	1.83966	1.96837	1.84358	1.62819	1.62115	1.74874	1.63859	1.8432	1.57904	1.2667	1.69026	1.15764	1.62005	1.19976	1.65567
0.8508	1.33441	1.09669	1.30042	1.16166	1.39228	1.14074	1.86039	1.75552	1.85001	1.8426	1.97164	1.85024	1.6353	1.62511	1.7522	1.64792	1.84928	1.58536	1.27038	1.69332	1.16279	1.62691	1.20047	1.65799
0.8675	1.33905	1.09884	1.30393	1.1645	1.39368	1.14516	1.85956	1.76204	1.85437	1.8446	1.97393	1.85212	1.63896	1.63302	1.75832	1.65191	1.85636	1.58759	1.27396	1.69627	1.1674	1.63269	1.20774	1.66115
0.8842	1.34032	1.09958	1.30627	1.16781	1.39658	1.14751	1.86089	1.76295	1.85392	1.84874	1.97753	1.86095	1.64449	1.63562	1.76534	1.65951	1.85919	1.59041	1.27567	1.69876	1.16945	1.63553	1.20861	1.6642
0.9008	1.34178	1.09981	1.30941	1.17012	1.4007	1.14969	1.86388	1.76704	1.85557	1.85354	1.97606	1.85936	1.64923	1.63886	1.76871	1.6638	1.86243	1.594	1.2772	1.70227	1.17301	1.63582	1.2117	1.6663
0.9175	1.34151	1.10281	1.30968	1.17401	1.40481	1.15346	1.86421	1.76977	1.86202	1.85314	1.97785	1.85936	1.65002	1.64299	1.77235	1.6702	1.86567	1.5975	1.28147	1.70443	1.17466	1.63621	1.2147	1.66535
0.9342	1.34342	1.104	1.31166	1.1747	1.40556	1.15487	1.86322	1.76643	1.86082	1.85354	1.9772	1.86211	1.652	1.64802	1.77537	1.6726	1.87033	1.59963	1.28216	1.70443	1.17631	1.63857	1.21525	1.66146
0.9508	1.34387	1.10621	1.31328	1.17638	1.40491	1.15766	1.86255	1.77264	1.85812	1.85234	1.9736	1.85936	1.65348	1.65252	1.77936	1.67674	1.87215	1.60322	1.2848	1.7042	1.17677	1.63729	1.21652	1.66546
0.9675	1.34351	1.10899	1.31606	1.17874	1.40706	1.1582	1.86288	1.76901	1.85362	1.84941	1.97197	1.86385	1.65378	1.65575	1.78025	1.67878	1.8764	1.60502	1.28173	1.70205	1.17499	1.63572	1.21834	1.66451
Adhesion experiment 3
Time (h)	Control_1	Control_2	Control_3	TYRO3_wild-type_1	TYRO3_wild-type_2	TYRO3_wild-type_3	TYRO3_ΔGS_1	TYRO3_ΔGS_2	TYRO3_ΔGS_3	TYRO3_ΔADAM_1	TYRO3_ΔADAM_2	TYRO3_ΔADAM_3
0	-0.01187	-0.01427	-0.01144	-0.01902	-0.02099	-0.02233	-0.01926	-0.01523	-0.00875	-0.00847	-0.00682	-0.0219
0.0167	0.009007	0.004399	0.00769	0.00299	-0.00163	0.00261	0.002684	-0.00048	0.00599	0.009625	0.004815	-0.00053
0.0333	0.022414	0.021018	0.02384	0.016268	0.015459	0.020152	0.016576	0.007806	0.018523	0.020944	0.015315	0.012283
0.05	0.038585	0.035389	0.034607	0.030742	0.030289	0.035665	0.030941	0.018793	0.029673	0.030213	0.023073	0.022643
0.0667	0.051173	0.045164	0.047296	0.043422	0.042982	0.050164	0.042623	0.028237	0.039442	0.039838	0.031633	0.028624
0.083	0.064581	0.058069	0.057582	0.054546	0.054168	0.064372	0.055567	0.036815	0.048473	0.046522	0.040461	0.038343
0.0997	0.0785	0.068529	0.06931	0.067585	0.066861	0.074666	0.068039	0.044524	0.059255	0.053563	0.048152	0.045927
0.1167	0.094057	0.081824	0.083441	0.080863	0.078801	0.091628	0.08193	0.056571	0.071235	0.063812	0.058519	0.058744
0.1333	0.111456	0.093262	0.094688	0.093781	0.091243	0.105112	0.098348	0.06563	0.082569	0.073437	0.067815	0.074124
0.15	0.132334	0.106459	0.109492	0.110289	0.106827	0.120625	0.112556	0.076617	0.092799	0.083775	0.078783	0.084697
0.1667	0.154032	0.12298	0.124969	0.127514	0.120401	0.141647	0.12629	0.088856	0.105792	0.094737	0.09062	0.103923
0.1833	0.176241	0.142825	0.141118	0.146533	0.141389	0.15948	0.143023	0.101963	0.120629	0.105878	0.104865	0.122507
0.1997	0.203772	0.163061	0.164382	0.167347	0.161623	0.182822	0.161966	0.117961	0.138691	0.11987	0.121986	0.143121
0.2164	0.23898	0.185741	0.187645	0.190434	0.185	0.207614	0.183278	0.136946	0.158412	0.133862	0.140043	0.167686
0.233	0.275415	0.211256	0.216388	0.217946	0.211895	0.243279	0.212166	0.156992	0.180805	0.152489	0.161511	0.191504
0.2497	0.314819	0.242148	0.244554	0.245458	0.242184	0.270391	0.240582	0.180507	0.20799	0.17067	0.18639	0.219594
0.2664	0.358316	0.274994	0.279353	0.282301	0.276745	0.306926	0.271523	0.202673	0.23794	0.19402	0.211269	0.248218
0.2828	0.404065	0.307841	0.31444	0.316871	0.309673	0.346071	0.304989	0.228019	0.271484	0.217103	0.238488	0.281755
0.2994	0.455443	0.352615	0.354526	0.357781	0.348257	0.391885	0.342403	0.257317	0.305949	0.242057	0.272797	0.31572
0.3161	0.508356	0.394749	0.397785	0.405748	0.39237	0.437265	0.381237	0.286903	0.344101	0.269953	0.307306	0.355345
0.3325	0.565159	0.438935	0.444792	0.451802	0.436986	0.486848	0.421965	0.319092	0.384925	0.299541	0.343554	0.393261
0.3492	0.627795	0.489379	0.496414	0.501922	0.482357	0.540782	0.470113	0.357641	0.432753	0.3302	0.383213	0.436304
0.3658	0.688999	0.544026	0.550631	0.556349	0.535519	0.600369	0.523155	0.394456	0.482331	0.364957	0.424209	0.487144
0.3825	0.758799	0.601801	0.608982	0.613287	0.587676	0.656187	0.573355	0.433294	0.534398	0.399715	0.469084	0.53275
0.3992	0.830032	0.66114	0.672524	0.67525	0.64863	0.718384	0.630659	0.478204	0.592086	0.43679	0.515765	0.587328
0.4155	0.900754	0.726443	0.737315	0.738289	0.70682	0.781886	0.687962	0.521379	0.65005	0.472974	0.566125	0.638382
0.4322	0.977002	0.790963	0.802491	0.802644	0.770288	0.845968	0.74795	0.567542	0.711056	0.513525	0.616284	0.694241
0.4489	1.05069	0.859688	0.873146	0.872861	0.837903	0.915559	0.812831	0.613127	0.774457	0.555324	0.669652	0.749994
0.4655	1.12796	0.927727	0.943129	0.942719	0.904764	0.991529	0.877713	0.662663	0.840071	0.598905	0.722954	0.806815
0.4822	1.20432	0.999482	1.01667	1.01054	0.972631	1.0633	0.948593	0.711428	0.908633	0.641594	0.776992	0.860966
0.4986	1.27637	1.07075	1.09001	1.08399	1.0415	1.13593	1.01568	0.760482	0.973877	0.68776	0.832167	0.919069
0.5153	1.35057	1.14123	1.1625	1.15612	1.11037	1.21147	1.08593	0.809728	1.04198	0.731163	0.88908	0.972792
0.5319	1.42323	1.21152	1.23517	1.22681	1.1805	1.28541	1.1565	0.859746	1.10879	0.775367	0.943586	1.02694
0.5486	1.4916	1.28015	1.30784	1.30074	1.24975	1.35833	1.2258	0.912269	1.17634	0.819929	0.998292	1.08003
0.5653	1.55434	1.3474	1.37956	1.36892	1.31347	1.43155	1.29573	0.962384	1.24029	0.862619	1.05253	1.13119
0.5817	1.61851	1.41281	1.44954	1.43531	1.38096	1.50331	1.3614	1.01019	1.30784	0.904417	1.10483	1.1785
0.5983	1.68125	1.47899	1.51318	1.50206	1.44418	1.57653	1.42455	1.05558	1.36931	0.947463	1.15813	1.22742
0.615	1.73928	1.54204	1.57903	1.56271	1.50828	1.64003	1.48643	1.10261	1.43013	0.988995	1.20849	1.2695
0.6314	1.797	1.60226	1.64017	1.62156	1.56458	1.7073	1.54626	1.14588	1.48892	1.0275	1.25812	1.30934
0.648	1.85186	1.65906	1.70284	1.67933	1.62101	1.76457	1.60782	1.18819	1.5456	1.06742	1.30807	1.34939
0.6647	1.90703	1.71537	1.76148	1.73484	1.68046	1.82198	1.66481	1.22924	1.60347	1.10485	1.35288	1.38859
0.6814	1.95595	1.76845	1.81474	1.78651	1.7311	1.87331	1.71406	1.26635	1.65415	1.14166	1.39863	1.42565
0.698	2.00211	1.82016	1.86751	1.83556	1.78427	1.92985	1.76553	1.30094	1.7064	1.17464	1.44257	1.46058
0.7144	2.04755	1.8665	1.91769	1.88089	1.83517	1.97842	1.81289	1.33728	1.75405	1.20663	1.48296	1.48995
0.7311	2.09156	1.91245	1.96239	1.92683	1.88167	2.02626	1.85677	1.37322	1.79994	1.23898	1.52275	1.51964
0.7478	2.13168	1.95927	2.00748	1.96618	1.92566	2.06787	1.89987	1.40156	1.84233	1.26955	1.56054	1.54773
0.7644	2.17016	1.99955	2.05391	2.00601	1.96952	2.11253	1.94312	1.4323	1.88352	1.2987	1.59665	1.57806
0.7811	2.20731	2.03924	2.09419	2.048	2.01325	2.15385	1.98212	1.46227	1.92721	1.32133	1.63109	1.60413
0.7975	2.24068	2.07737	2.13485	2.08436	2.04995	2.19546	2.02174	1.48993	1.9649	1.34566	1.66534	1.6257
0.8142	2.27466	2.11344	2.17417	2.11941	2.08338	2.23518	2.05663	1.51306	2.00369	1.37106	1.69871	1.64856
0.8308	2.30966	2.1456	2.21233	2.15183	2.11568	2.27157	2.09262	1.53619	2.03558	1.39308	1.72539	1.66864
0.8475	2.342	2.18079	2.24924	2.18042	2.1476	2.30651	2.12466	1.56086	2.07262	1.41785	1.75087	1.6854
0.8642	2.37056	2.2111	2.28289	2.2096	2.18016	2.33333	2.15655	1.58033	2.11004	1.43987	1.77997	1.70431
0.8805	2.39655	2.24092	2.32	2.2364	2.20416	2.36465	2.18702	1.6023	2.14257	1.4593	1.80525	1.72225
0.8972	2.42562	2.27103	2.34931	2.26415	2.2337	2.39191	2.21338	1.62427	2.17501	1.48095	1.82758	1.73763
0.9139	2.45039	2.29791	2.37873	2.29035	2.25481	2.41655	2.24053	1.64075	2.20827	1.49896	1.85032	1.75515
0.9305	2.47403	2.32176	2.40526	2.31176	2.27555	2.43656	2.26627	1.65656	2.23555	1.51419	1.87386	1.7701
0.9472	2.49593	2.34366	2.43122	2.33305	2.29666	2.46338	2.28995	1.67545	2.26587	1.53166	1.89553	1.78516
0.9636	2.51773	2.36419	2.45813	2.35231	2.3135	2.4831	2.31268	1.69	2.29259	1.55002	1.9158	1.79595
0.9803	2.53411	2.38765	2.47755	2.37312	2.3311	2.50572	2.33288	1.70552	2.31618	1.56384	1.93419	1.80994
0.9969	2.55386	2.40368	2.49793	2.38987	2.34442	2.52297	2.35183	1.71997	2.33978	1.57694	1.95479	1.82361
1.08	2.62274	2.49548	2.59435	2.4632	2.41493	2.59242	2.43123	1.77664	2.43773	1.63308	2.0327	1.87477
1.1633	2.68834	2.56098	2.65491	2.5114	2.46306	2.6362	2.48696	1.81336	2.52113	1.68103	2.08901	1.90692
1.2467	2.7213	2.6165	2.70153	2.5449	2.50051	2.66766	2.51506	1.83842	2.58601	1.72247	2.12934	1.927
1.33	2.74341	2.6516	2.73364	2.56284	2.53708	2.68346	2.55168	1.85682	2.62647	1.7518	2.15522	1.9411
1.413	2.7648	2.68474	2.74614	2.57157	2.54814	2.69245	2.561	1.87407	2.65328	1.77319	2.18766	1.95392
1.4964	2.76254	2.69784	2.74998	2.5754	2.54915	2.70159	2.57631	1.88159	2.67309	1.78593	2.21086	1.96289
Adhesion experiment 4
Time (h)	Control_1	Control_2	Control_3	Control_4	TYRO3_wild-type_1	TYRO3_wild-type_2	TYRO3_wild-type_3	TYRO3_wild-type_4	TYRO3_ΔGS_1	TYRO3_ΔGS_2	TYRO3_ΔGS_3	TYRO3_ΔGS_4	TYRO3_ΔADAM_1	TYRO3_ΔADAM_2	TYRO3_ΔADAM_3	TYRO3_ΔADAM_4
0	-0.03242	-0.02045	-0.0217	-0.0193	-0.02268	0.003281	0.009578	-0.02217	-0.00022	-0.00907	-0.00819	-0.01065	-0.02749	-0.0237	-0.0126	-0.02391
0.0161	-0.02538	-0.01432	-0.0154	-0.01273	-0.01054	0.012383	0.019451	-0.00673	0.011877	0.005253	-0.00034	-0.0031	-0.0184	-0.01622	-0.00552	-0.01604
0.0328	-0.0228	-0.00966	-0.01075	-0.00721	0.000133	0.021697	0.032419	0.004858	0.024194	0.017312	0.006756	0.006119	-0.01163	-0.00874	-0.00019	-0.01089
0.0495	-0.01725	-0.005	-0.00301	-0.00163	0.01134	0.030799	0.042439	0.016316	0.038381	0.029729	0.015538	0.014418	-0.00254	-0.00097	0.007851	-0.00686
0.0661	-0.00793	0.002157	0.00397	0.007636	0.025482	0.041066	0.061448	0.034501	0.054767	0.047519	0.028627	0.025231	0.009198	0.010683	0.016476	0.001009
0.0828	0.006048	0.016047	0.01807	0.01902	0.044828	0.054508	0.083257	0.049946	0.078191	0.071159	0.045855	0.040571	0.026747	0.024086	0.032662	0.016744
0.0995	0.026769	0.034337	0.033882	0.035213	0.071377	0.071442	0.114349	0.076351	0.109754	0.101843	0.067473	0.061192	0.051591	0.042928	0.058055	0.038633
0.1161	0.052547	0.058924	0.057155	0.058334	0.107799	0.099807	0.154135	0.109855	0.149345	0.141602	0.098549	0.093045	0.084576	0.074492	0.090814	0.068187
0.1328	0.084869	0.088861	0.08604	0.087749	0.151827	0.131347	0.203795	0.149961	0.202572	0.198792	0.138662	0.131688	0.128873	0.114992	0.131909	0.107829
0.1495	0.122247	0.124923	0.121223	0.126921	0.207461	0.174107	0.260822	0.200529	0.266357	0.268996	0.189076	0.182905	0.181733	0.166855	0.180369	0.151706
0.1661	0.166466	0.164005	0.167152	0.172316	0.273501	0.223851	0.333321	0.265919	0.340589	0.350303	0.249794	0.245438	0.249394	0.231635	0.234353	0.202141
0.1828	0.212768	0.208953	0.216982	0.226478	0.349948	0.280052	0.415546	0.343391	0.430218	0.441998	0.32132	0.314929	0.324878	0.302145	0.290373	0.258123
0.1995	0.266307	0.25554	0.274205	0.288065	0.437602	0.345144	0.503519	0.42846	0.529084	0.545632	0.4007	0.394478	0.4066	0.382659	0.352305	0.319552
0.2161	0.321234	0.306096	0.336836	0.35347	0.528458	0.417115	0.601658	0.52038	0.63279	0.657744	0.485569	0.480147	0.495193	0.468417	0.417145	0.382091
0.2328	0.380226	0.361052	0.402341	0.421279	0.622382	0.492049	0.704955	0.622015	0.745953	0.776899	0.575758	0.567157	0.585161	0.558158	0.486249	0.448059
0.2495	0.443282	0.417992	0.469079	0.492835	0.725645	0.569947	0.812821	0.722155	0.856916	0.896771	0.666201	0.658442	0.674601	0.648578	0.555063	0.515742
0.2661	0.504951	0.477693	0.535611	0.563614	0.824506	0.645517	0.923338	0.825409	0.970299	1.01629	0.754279	0.747547	0.76552	0.739969	0.623198	0.581811
0.2828	0.569198	0.538342	0.602759	0.634958	0.922166	0.723415	1.0287	0.927542	1.08181	1.13532	0.84489	0.833048	0.853268	0.829613	0.689394	0.64909
0.2995	0.631759	0.598302	0.668606	0.701565	1.01729	0.800572	1.13111	1.02619	1.19322	1.25125	0.92731	0.917041	0.938478	0.915662	0.755397	0.714755
0.3161	0.693924	0.658348	0.732948	0.769586	1.10868	0.872967	1.23131	1.12159	1.29681	1.35739	1.00855	0.992818	1.0183	0.999478	0.820043	0.779917
0.3328	0.752321	0.713304	0.794826	0.831809	1.195	0.942821	1.32783	1.21189	1.39436	1.45924	1.08354	1.06541	1.0959	1.07572	0.880134	0.841951
0.3495	0.809528	0.768259	0.85198	0.890497	1.27692	1.0095	1.41654	1.29958	1.48575	1.55941	1.15498	1.13473	1.16916	1.15089	0.937801	0.89763
0.3661	0.859895	0.819678	0.907561	0.946003	1.35163	1.07163	1.50304	1.38054	1.57098	1.64884	1.21882	1.20062	1.2364	1.21994	0.989944	0.951999
0.3828	0.912145	0.870234	0.961224	1.00009	1.4198	1.13132	1.57952	1.46063	1.6517	1.72895	1.28401	1.25552	1.2955	1.28259	1.04015	1.00001
0.3995	0.957653	0.918288	1.01078	1.051	1.48678	1.18901	1.65806	1.5391	1.72538	1.8062	1.34009	1.31102	1.35396	1.34144	1.08638	1.04449
0.4161	1.00157	0.96315	1.05623	1.09979	1.54882	1.24076	1.73041	1.60586	1.7995	1.87533	1.39354	1.36366	1.41158	1.39564	1.13184	1.08525
0.4328	1.04282	1.00275	1.10093	1.14469	1.61152	1.29061	1.79997	1.67299	1.86461	1.94661	1.44328	1.41404	1.45735	1.44711	1.1706	1.12358
0.4495	1.08178	1.03967	1.1433	1.1891	1.66275	1.33877	1.86672	1.73414	1.92806	2.01072	1.49023	1.46031	1.50556	1.49441	1.20782	1.15827
0.4661	1.1151	1.07608	1.18286	1.22883	1.71492	1.38396	1.92993	1.79094	1.98173	2.06719	1.53355	1.50096	1.54838	1.53656	1.23951	1.19166
0.4828	1.14732	1.10852	1.22092	1.26525	1.76095	1.42439	1.9874	1.84612	2.03507	2.11734	1.57586	1.54304	1.58982	1.57716	1.26995	1.22021
0.4995	1.17944	1.14035	1.25672	1.30223	1.80618	1.46281	2.03957	1.89581	2.08115	2.1682	1.61353	1.58185	1.62777	1.61426	1.29805	1.24815
0.5161	1.20849	1.16891	1.28923	1.33553	1.84807	1.49552	2.09099	1.94563	2.12733	2.21381	1.64925	1.61765	1.66266	1.65175	1.32597	1.27438
0.5328	1.23407	1.19522	1.32202	1.3646	1.88542	1.53034	2.13948	1.98848	2.16813	2.2599	1.68454	1.65092	1.68941	1.68496	1.34826	1.29727
0.5495	1.25995	1.21972	1.35008	1.39366	1.92598	1.56537	2.17735	2.03021	2.20685	2.29798	1.71309	1.68068	1.71774	1.71497	1.37065	1.31724
0.5661	1.28067	1.24345	1.37897	1.41953	1.96214	1.59204	2.21875	2.07068	2.24215	2.3375	1.74155	1.71019	1.74375	1.74411	1.39129	1.33722
0.5828	1.30268	1.26441	1.40518	1.44379	1.99242	1.61787	2.26252	2.10656	2.27591	2.36986	1.76865	1.73735	1.76637	1.76878	1.40942	1.35517
0.5995	1.3236	1.28391	1.42873	1.46684	2.02551	1.64338	2.29597	2.14018	2.30758	2.40222	1.79044	1.76283	1.7891	1.79267	1.42686	1.37242
0.6161	1.34135	1.30039	1.45193	1.48671	2.05299	1.66761	2.32588	2.1712	2.33431	2.42932	1.81375	1.78286	1.8093	1.81336	1.44208	1.38694
0.6328	1.35791	1.3154	1.4737	1.50629	2.07314	1.6891	2.3586	2.19586	2.35641	2.45559	1.83165	1.80265	1.82832	1.83366	1.45768	1.40177
0.6495	1.37555	1.32895	1.4928	1.52524	2.09582	1.70974	2.38792	2.22052	2.38104	2.47278	1.85226	1.82109	1.84143	1.85182	1.4728	1.41438
0.6661	1.38834	1.34344	1.51025	1.54016	2.1197	1.72773	2.41312	2.2458	2.40304	2.49522	1.87083	1.83953	1.85539	1.86697	1.48482	1.42376
0.6828	1.40332	1.35664	1.52709	1.55487	2.13798	1.74593	2.43404	2.26312	2.42141	2.51421	1.88865	1.85311	1.86871	1.88037	1.4947	1.43526
0.6995	1.41452	1.36699	1.54099	1.56802	2.15532	1.76541	2.45585	2.28168	2.43955	2.53009	1.90191	1.86652	1.88119	1.89261	1.50411	1.44363
0.7161	1.42582	1.37829	1.55591	1.58032	2.1728	1.77567	2.47412	2.30086	2.45143	2.5425	1.91458	1.88035	1.88901	1.90349	1.51361	1.45261
0.7328	1.43564	1.38813	1.56823	1.59121	2.18788	1.79208	2.48974	2.31356	2.46693	2.55922	1.92843	1.89217	1.90138	1.91563	1.51932	1.45836
0.7495	1.44347	1.3971	1.58021	1.60168	2.20268	1.80806	2.50698	2.32776	2.47782	2.57283	1.94194	1.9034	1.9092	1.9233	1.52882	1.46179
0.7661	1.45051	1.40383	1.59088	1.61073	2.21723	1.81642	2.51862	2.34208	2.48684	2.58131	1.95199	1.91212	1.9148	1.92922	1.53561	1.46895
0.7828	1.45785	1.41168	1.60156	1.61971	2.22523	1.82553	2.53115	2.35379	2.49487	2.59014	1.95925	1.92109	1.92041	1.93651	1.54065	1.47319
0.7995	1.46449	1.41807	1.61025	1.62784	2.23684	1.8377	2.54648	2.36326	2.50388	2.59886	1.96795	1.93014	1.92728	1.94253	1.54656	1.47611
0.8161	1.46964	1.42462	1.61997	1.63463	2.24591	1.84426	2.55767	2.37559	2.51433	2.60853	1.97741	1.94087	1.93098	1.947	1.55218	1.47894
0.8328	1.47658	1.4285	1.62805	1.64227	2.25605	1.854	2.56769	2.38493	2.51741	2.61044	1.98163	1.94716	1.93478	1.95166	1.5547	1.48418
0.8495	1.48214	1.43437	1.63503	1.64799	2.26192	1.86045	2.57241	2.39564	2.51994	2.61904	1.98737	1.95395	1.93711	1.95622	1.55819	1.48882
0.8661	1.48779	1.4367	1.64325	1.65167	2.26979	1.865	2.57963	2.40287	2.52467	2.62369	1.99134	1.95923	1.93743	1.95875	1.5608	1.49033
0.8828	1.49185	1.43972	1.64824	1.65725	2.27833	1.87082	2.58449	2.40934	2.52962	2.62823	1.99607	1.96376	1.93669	1.95982	1.56458	1.49326
0.8995	1.49582	1.443	1.65269	1.6603	2.28354	1.874	2.59215	2.4147	2.53468	2.62811	1.99742	1.96862	1.93711	1.96108	1.5672	1.49568
0.9161	1.50008	1.44464	1.65899	1.66192	2.2882	1.87982	2.59554	2.42205	2.5349	2.62954	2.00173	1.97197	1.93954	1.96011	1.56846	1.49911
0.9328	1.50266	1.44671	1.66282	1.66701	2.29341	1.88098	2.6038	2.42529	2.53413	2.62799	2.00215	1.9765	1.94007	1.96341	1.56904	1.50072
0.9495	1.50524	1.44792	1.66501	1.67147	2.29728	1.8867	2.6066	2.42902	2.5327	2.63086	2.00384	1.97742	1.94071	1.96312	1.56972	1.50214
0.9661	1.50712	1.44973	1.6698	1.67479	2.30141	1.88712	2.61382	2.4294	2.53919	2.63169	2.00831	1.98178	1.94134	1.96166	1.57185	1.50345
0.9828	1.51029	1.45266	1.67186	1.67712	2.29968	1.8904	2.61632	2.43151	2.53413	2.62787	2.00941	1.98371	1.93838	1.96545	1.57127	1.50597
0.9995	1.51049	1.45223	1.67555	1.6779	2.30141	1.89326	2.62163	2.43301	2.53369	2.62835	2.00814	1.98547	1.93764	1.96118	1.57166	1.50768
1.0828	1.51009	1.46043	1.68931	1.68122	2.30101	1.89474	2.6203	2.44546	2.52148	2.61569	2.00814	1.98513	1.92728	1.95642	1.57825	1.509
