# Supplementary material for: De Novo Multi-Omics Pathway Analysis Designed for Prior Data Independent Inference of Cell Signaling Pathways
Source: Mol Cell Proteomics. 2024 May 3;23(7):100780. doi: 10.1016/j.mcpro.2024.100780 (PMC11259815; doi:10.1016/j.mcpro.2024.100780)
Supplement: Supplemental Table S14 [file mmc15.xlsx]

## Sheet: Description_of_data
	Supplemental Table XVI
	Description of the datasets used for DMPA validation.
	A detailed description of the datasets that were utilized to validate DMPA.
	Source of data	Omics type	Description of the dataset	Figure reference	Quantitative measure values
	Hein et al. (36)	Interactome	Differentially co-precipitated proteins between two randomly chosen conditions	Datasets 1-10 in Figure 2A,B,E and Figure S2,5-6	Normalized LFQ intensity
	Batth et al. (34)	Phosphoproteome	Differentially phosphorylated sites between two randomly chosen conditions	Datasets 1-10 in Figure 2A,C,E and Figure S5	Normalized LFQ intensity
	ArchS4 (33)	Transcriptome	Differentially expressed transcripts between A431 and HACAT cell lines	Dataset 1 in Figure 2A,D,E and 4A,B and Figure S3,5,7	TPM
	ArchS4 (33)	Transcriptome	Differentially expressed transcripts between MDAMB231 and SKBR3 cell lines	Dataset 2 in Figure 2A,D,E and 4A-C and Figure S3,5,7	TPM
	ArchS4 (33)	Transcriptome	Differentially expressed transcripts between DAOY and SKNSH cell lines	Dataset 3 in Figure 2A,D,E and 4A-C and Figure S3,5,7	TPM
	ArchS4 (33)	Transcriptome	Differentially expressed transcripts between HT1080 and NHDF cell lines	Dataset 4 in Figure 2A,D,E and 4A,B and Figure S3,5,7	TPM
	ArchS4 (33)	Transcriptome	Differentially expressed transcripts between the valve and the atrium of the human heart	Dataset 5 in Figure 2A,D,E and 4A,B and Figure S3,5,7	TPM
	ArchS4 (33)	Transcriptome	Differentially expressed transcripts between the alpha and beta cells of the human pancreas	Dataset 6 in Figure 2A,D,E and 4A,B and Figure S3,5,7	TPM
	ArchS4 (33)	Transcriptome	Differentially expressed transcripts between human T and B lymphocytes	Dataset 7 in Figure 2A,D,E and 4A,B and Figure S3,5,7	TPM
	ArchS4 (33)	Transcriptome	Differentially expressed transcripts between human thalamus and hypothalamus	Dataset 8 in Figure 2A,D,E and 4A,B and Figure S3,5,7	TPM
	ArchS4 (33)	Transcriptome	Differentially expressed transcripts between human vascular smooth muscle cells and myofibroblasts	Dataset 9 in Figure 2A,D,E and 4A,B and Figure S3,5,7	TPM
	ArchS4 (33)	Transcriptome	Differentially expressed transcripts between MRC5 and NHBE cell lines	Dataset 10 in Figure 2A,D,E and 4A-C and Figure S3,5,7	TPM
	LinkedOmics (37)	Transcriptome, Methylome	Differentially regulated transcripts and methylated regions between stage 1 and stage 3 of kidney renal clear cell carcinoma	Dataset 1 in Figure 3 and Dataset 2 in Figure 4D	Beta values and RPKM
	LinkedOmics (37)	Transcriptome, Methylome	Differentially regulated transcripts and methylated regions between stage 2 and stage 3 of skin cutaneous melanoma	Dataset 2 in Figure 3	Beta values and RPKM
	LinkedOmics (37)	Proteome, Transcriptome	Differentially regulated phosphorylation sites and differentially expressed transcripts between stage 2 and stage 3 of breast invasive carcinoma	Dataset 3 in Figure 3	Log2 ratio and RPKM
	LinkedOmics (37)	Phosphoroteome, Transcriptome	Differentially regulated phosphorylation sites and differentially expressed transcripts between normal and tumor tissue of patients suffering from lung adenocarcinoma	Dataset 4 in Figure 3 and Dataset 1 in Figure 4D	upper quartile normalized FPKM and Log2 ratio (tandem mass tag)
	LinkedOmics (37)	Proteome, Phosphoproteome	Differentially regulated phosphorylation sites and differentially expressed proteins between normal and tumor tissue of patients suffering from colon adenocarcinoma	Dataset 5 in Figure 3	Log2 ratio (tandem mass tag)
	LinkedOmics (37)	Proteome, Acetylproteome	Differentially regulated acetylation sites and differentially expressed proteins between normal and tumor tissue of patients suffering from uterine corpus endometrial carcinoma	Dataset 6 in Figure 3 and Dataset 4 in Figure 4D	Log2 ratio (tandem mass tag)
	LinkedOmics (37)	Proteome, Glycoproteome	Differentially regulated glycosylation sites and differentially expressed proteins between patients with higher or lower overall survival suffering from ovarian serous cystadenocarcinoma	Dataset 7 in Figure 3	Log2 ratio
	LinkedOmics (37)	Transcriptome, Methylome	Differentially regulated transcripts and methylated regions between stage 1 and stage 3 of adrenocortical carcinoma	Dataset 8 in Figure 3	Beta values and RPKM
	LinkedOmics (37)	Methylome, Protein array	Differentially regulated methylated regions and differentially expressed proteins between patients with higher or lower overall survival suffering from glioblastoma	Dataset 9 in Figure 3	Beta values and RPPA signal intensity
	LinkedOmics (37)	Transcriptome, Protein array	Differentially regulated transcripts and differentially expressed proteins between stage 2 and stage 4 of head-and-neck squamous cell carcinoma	Dataset 10 in Figure 3	RPKM and RPPA signal intensity
	LinkedOmics (37)	Proteome, Phosphoproteome	Differentially regulated phosphorylation sites and differentially expressed proteins between stage 2 and stage 3 of breast invasive carcinoma	Dataset 3 in Figure 4D	Log2 ratio
	LinkedOmics (37)	Methylome, Phosphoproteome	Differentially regulated methylated regions and phosphorylation sites between patients with higher or lower overall survival suffering from ovarian serous cystadenocarcinoma	Dataset 5 in Figure 4D	Log2 ratio and Beta values
	LinkedOmics (37)	Methylome	Differentially regulated methylated regions between patients with higher or lower overall survival suffering from ovarian serous cystadenocarcinoma	Dataset 1 in Figure S4	Beta values
	LinkedOmics (37)	Methylome	Differentially regulated methylated regions between stage 1 and stage 3 of lung squamous cell carcinoma	Dataset 2 in Figure S4	Beta values
	LinkedOmics (37)	Methylome	Differentially regulated methylated regions between stage 2 and stage 3 of skin cutaneous melanoma	Dataset 3 in Figure S4	Beta values
	LinkedOmics (37)	Methylome	Differentially regulated methylated regions between stage 2 and stage 3 of mesothelioma	Dataset 4 in Figure S4	Beta values
	LinkedOmics (37)	Methylome	Differentially regulated methylated regions between stage 2 and stage 3 of pancreatic adenocarcinoma	Dataset 5 in Figure S4	Beta values
	LinkedOmics (37)	Methylome	Differentially regulated methylated regions between patients with higher or lower overall survival suffering from uterine carcinosarcoma	Dataset 6 in Figure S4	Beta values
	LinkedOmics (37)	Methylome	Differentially regulated methylated regions between stage 2 and stage 3 of uveal melanoma	Dataset 7 in Figure S4	Beta values
	LinkedOmics (37)	Methylome	Differentially regulated methylated regions between stage 1 and stage 3 of pancreatic testicular germ cell tumors	Dataset 8 in Figure S4	Beta values
	LinkedOmics (37)	Methylome	Differentially regulated methylated regions between patients with higher or lower overall survival suffering from lymphoid neoplasm diffuse large B-cell lymphoma	Dataset 9 in Figure S4	Beta values
	LinkedOmics (37)	Methylome	Differentially regulated methylated regions between stage 1 and stage 4 of cholangiocarcinoma	Dataset 10 in Figure S4	Beta values
	MetaboLights (35)	Metabolomics	All metabolites identified in MTBLS2224	Dataset 1 in Figure S4B	Intensity values
	MetaboLights (35)	Metabolomics	All metabolites identified in MTBLS2291	Dataset 2 in Figure S4B	Intensity values
	MetaboLights (35)	Metabolomics	All metabolites identified in MTBLS2633	Dataset 3 in Figure S4B	Intensity values
	MetaboLights (35)	Metabolomics	All metabolites identified in MTBLS2145	Dataset 4 in Figure S4B	Intensity values
	MetaboLights (35)	Metabolomics	All metabolites identified in MTBLS2806	Dataset 5 in Figure S4B	Intensity values
